# Supplementary material for: (η4-Cyclo­octa­tetra­ene)(η8-cyclo­octa­tetra­ene)iodido­tantalum(V)
Source: Acta Crystallogr Sect E Struct Rep Online. 2014 Jun 7;70(Pt 7):m245–6. doi: 10.1107/S1600536814012379 (PMC4120567; doi:10.1107/S1600536814012379)
Supplement: Supplementary file 1 [file e-70-0m245-sup1.cif]

##############################################################################
#                                                                            #
# This CIF contains the data in a paper accepted for publication in          #
# Acta Crystallographica Section E. It conforms to the requirements of       #
# Notes for Authors for Acta Crystallographica Section E, and has been       #
# peer reviewed under the auspices of the IUCr Commission on Journals.       #
#                                                                            #
# Full details of the Crystallographic Information File format               #
# are given in the paper "The Crystallographic Information File (CIF):       #
# a New Standard Archive File for Crystallography" by S. R. Hall, F. H.      #
# Allen and I. D. Brown [Acta Cryst. (1991), A47, 655-685].                  #
#                                                                            #
# The current version of the core CIF dictionary is obtainable from          #
# ftp://ftp.iucr.org/pub/cif_core.dic.                                       #
#                                                                            #
# Software is freely available for graphical display of the structure(s)     #
# in this CIF. For information consult the CIF software page                 #
# http://www.iucr.org/resources/cif/software.                                #
#                                                                            #
# This file may be used for bona fide research purposes within the           #
# scientific community so long as proper attribution is given to the journal # 
# article from which it was obtained.                                        #
#                                                                            #
##############################################################################
data_I
_audit_creation_method     SHELXL-2014
_database_code_depnum_ccdc_archive     'CCDC 1005544'
_chemical_name_systematic
;
(\h^4^-Cyclooctatetraene)(\h^8^-cyclooctatetraene)iodidotantalum(V)
;
_chemical_name_common      3149
_chemical_formula_moiety     'C16 H16 I Ta'
_chemical_formula_sum     'C16 H16 I Ta'
_chemical_formula_iupac     '[Ta (C8 H8)2 I]'
_chemical_formula_weight     516.14
_chemical_melting_point     ?
_shelx_space_group_comment
;
The symmetry employed for this shelxl refinement is uniquely defined
by the following loop, which should always be used as a source of
symmetry information in preference to the above space-group names.
They are only intended as comments.
;
_space_group_crystal_system     monoclinic
_space_group_name_H-M_alt     'C 2/m'
_space_group_name_Hall     '-C 2y'
loop_
    _space_group_symop_operation_xyz
    'x, y, z'
    '-x, y, -z'
    'x+1/2, y+1/2, z'
    '-x+1/2, y+1/2, -z'
    '-x, -y, -z'
    'x, -y, z'
    '-x+1/2, -y+1/2, -z'
    'x+1/2, -y+1/2, z'
_cell_length_a     14.3626(14)
_cell_length_b     11.0200(11)
_cell_length_c     9.3467(9)
_cell_angle_alpha     90
_cell_angle_beta     113.522(2)
_cell_angle_gamma     90
_cell_volume     1356.4(2)
_cell_formula_units_Z     4
_cell_measurement_reflns_used     937
_cell_measurement_theta_min     2.41
_cell_measurement_theta_max     27.47
_cell_measurement_temperature     173(2)
_exptl_crystal_description     block
_exptl_crystal_colour     red-purple
_exptl_crystal_size_max     0.10
_exptl_crystal_size_mid     0.10
_exptl_crystal_size_min     0.10
_exptl_crystal_density_diffrn     2.527
_exptl_crystal_density_meas     ?
_exptl_crystal_density_method     ?
_exptl_crystal_F_000     952
_exptl_absorpt_coefficient_mu     10.358
_exptl_absorpt_correction_type     multi-scan
_exptl_absorpt_process_details     '(SADABS; Sheldrick, 2012)'
_shelx_estimated_absorpt_T_min     0.424
_shelx_estimated_absorpt_T_max     0.424
_exptl_absorpt_correction_T_min     0.3177
_exptl_absorpt_correction_T_max     0.4305
_exptl_special_details
;
;
_diffrn_ambient_temperature     173(2)
_diffrn_radiation_type     MoK\a
_diffrn_radiation_wavelength     0.71073
_diffrn_measurement_device_type     'Siemens SMART CCD platform'
_diffrn_measurement_method     '\w scans'
_diffrn_detector_area_resol_mean     ?
_diffrn_reflns_number     8110
_diffrn_reflns_av_R_equivalents     0.0196
_diffrn_reflns_theta_min     2.377
_diffrn_reflns_theta_max     27.471
_diffrn_reflns_theta_full     27.485
_diffrn_measured_fraction_theta_max     1.000
_diffrn_measured_fraction_theta_full     0.999
_diffrn_reflns_limit_h_min     -18
_diffrn_reflns_limit_h_max     18
_diffrn_reflns_limit_k_min     -14
_diffrn_reflns_limit_k_max     14
_diffrn_reflns_limit_l_min     -12
_diffrn_reflns_limit_l_max     12
_refine_special_details
;
The \h^8^-cot ligand is modeled as disordered over a crystallographic mirror
plane (50:50). Bond lengths and angles in the \h^8^-cot ligand were restrained
to be similar to those of their neighbors. Anisotropic displacement parameters
for pairs of atoms opposite to each other were constrained to be equivalent,
and those of symmetry-related atom pair C11 and C12 were heavily restrained to
be similar.
H atoms were placed geometrically and treated as riding atoms: C---H = 0.95 \%A
with <i>U</i>~iso(~H) = 1.2<i>U</i>~eq~(C).
;
_reflns_number_total     1636
_reflns_number_gt     1520
_reflns_threshold_expression     I>2\s(I)
_refine_ls_structure_factor_coef     Fsqd
_refine_ls_matrix_type     full
_refine_ls_R_factor_all     0.0200
_refine_ls_R_factor_gt     0.0173
_refine_ls_wR_factor_gt     0.0394
_refine_ls_wR_factor_ref     0.0400
_refine_ls_goodness_of_fit_ref     1.079
_refine_ls_restrained_S_all     1.079
_refine_ls_number_reflns     1636
_refine_ls_number_parameters     97
_refine_ls_number_restraints     96
_refine_ls_hydrogen_treatment     constr
_refine_ls_weighting_scheme     calc
_refine_ls_weighting_details
              'w=1/[\s^2^(Fo^2^)+(0.0180P)^2^+5.3173P] where P=(Fo^2^+2Fc^2^)/3'
_atom_sites_solution_hydrogens     geom
_atom_sites_solution_primary     direct
_atom_sites_solution_secondary     difmap
_refine_ls_shift/su_max     0.003
_refine_ls_shift/su_mean     0.001
_refine_diff_density_max     1.038
_refine_diff_density_min     -0.717
_refine_ls_extinction_method     none
_refine_ls_extinction_coef     .
loop_
    _atom_type_symbol
    _atom_type_description
    _atom_type_scat_dispersion_real
    _atom_type_scat_dispersion_imag
    _atom_type_scat_source
    'C' 'C' 0.0033 0.0016
                         'International Tables Vol C Tables 4.2.6.8 and 6.1.1.4'
    'H' 'H' 0.0000 0.0000
                         'International Tables Vol C Tables 4.2.6.8 and 6.1.1.4'
    'I' 'I' -0.4742 1.8119
                         'International Tables Vol C Tables 4.2.6.8 and 6.1.1.4'
    'Ta' 'Ta' -0.7052 6.5227
                         'International Tables Vol C Tables 4.2.6.8 and 6.1.1.4'
_computing_data_collection     'SMART (Bruker, 2003)'
_computing_cell_refinement     'SAINT (Bruker, 2003)'
_computing_data_reduction     'SAINT (Bruker, 2003)'
_computing_structure_solution     'SHELXS-97 (Sheldrick, 2008)'
_computing_structure_refinement     'SHELXL-2014 (Sheldrick, 2008)'
_computing_molecular_graphics     'SHELXTL (Sheldrick, 2008)'
_computing_publication_material     'SHELXTL (Sheldrick, 2008)'
loop_
    _atom_site_type_symbol
    _atom_site_label
    _atom_site_fract_x
    _atom_site_fract_y
    _atom_site_fract_z
    _atom_site_U_iso_or_equiv
    _atom_site_adp_type
    _atom_site_calc_flag
    _atom_site_occupancy
    _atom_site_disorder_assembly
    _atom_site_disorder_group
    Ta Ta1 0.28337(2) 0.5000 0.16766(2) 0.01915(6) Uani d 1 . .
    I I1 0.26793(2) 0.5000 -0.16320(4) 0.02953(8) Uani d 1 A .
    C C1 0.1203(2) 0.4365(4) 0.0278(4) 0.0312(8) Uani d 1 . .
    H H1 0.1043 0.4003 -0.0715 0.037 Uiso calc 1 . .
    C C2 0.1398(3) 0.3549(3) 0.1493(5) 0.0356(9) Uani d 1 . .
    H H2 0.1770 0.2859 0.1413 0.043 Uiso calc 1 . .
    C C3 0.1160(3) 0.3522(4) 0.2844(5) 0.0455(11) Uani d 1 . .
    H H3 0.1214 0.2729 0.3271 0.055 Uiso calc 1 . .
    C C4 0.0875(3) 0.4358(5) 0.3660(5) 0.0531(13) Uani d 1 . .
    H H4 0.0626 0.4012 0.4371 0.064 Uiso calc 1 . .
    C C5 0.4245(10) 0.3628(8) 0.2362(15) 0.039(3) Uani d 0.5 A -1
    H H5 0.4396 0.2896 0.1962 0.047 Uiso calc 0.5 A -1
    C C6 0.3753(8) 0.3428(9) 0.3361(12) 0.038(4) Uani d 0.5 A -1
    H H6 0.3574 0.2602 0.3398 0.046 Uiso calc 0.5 A -1
    C C7 0.3473(7) 0.4163(9) 0.4297(10) 0.042(2) Uani d 0.5 A -1
    H H7 0.3298 0.3703 0.5013 0.050 Uiso calc 0.5 A -1
    C C8 0.3375(6) 0.5382(8) 0.4486(9) 0.042(3) Uani d 0.5 A -1
    H H8 0.3127 0.5560 0.5266 0.051 Uiso calc 0.5 A -1
    C C9 0.3558(12) 0.6407(8) 0.3790(17) 0.039(3) Uani d 0.5 A -1
    H H9 0.3318 0.7123 0.4097 0.047 Uiso calc 0.5 A -1
    C C10 0.4007(7) 0.6649(8) 0.2747(12) 0.038(4) Uani d 0.5 A -1
    H H10 0.4011 0.7488 0.2518 0.046 Uiso calc 0.5 A -1
    C C11 0.4453(7) 0.5925(8) 0.1965(11) 0.042(2) Uani d 0.5 A -1
    H H11 0.4749 0.6393 0.1400 0.050 Uiso calc 0.5 A -1
    C C12 0.4570(5) 0.4667(6) 0.1811(8) 0.042(3) Uani d 0.5 A -1
    H H12 0.4949 0.4481 0.1208 0.051 Uiso calc 0.5 A -1
loop_
    _atom_site_aniso_label
    _atom_site_aniso_U_11
    _atom_site_aniso_U_22
    _atom_site_aniso_U_33
    _atom_site_aniso_U_12
    _atom_site_aniso_U_13
    _atom_site_aniso_U_23
    Ta1 0.01532(9) 0.02046(10) 0.01810(10) 0.000 0.00291(7) 0.000
    I1 0.03124(17) 0.03438(18) 0.02409(16) 0.000 0.01224(13) 0.000
    C1 0.0182(15) 0.045(2) 0.0268(17) -0.0062(15) 0.0053(13) -0.0106(16)
    C2 0.0215(17) 0.0272(18) 0.049(2) -0.0006(14) 0.0037(16) -0.0047(16)
    C3 0.0277(19) 0.047(2) 0.047(2) -0.0136(18) -0.0006(18) 0.020(2)
    C4 0.0250(18) 0.105(4) 0.027(2) -0.011(2) 0.0080(16) 0.017(2)
    C5 0.024(6) 0.055(6) 0.029(6) 0.012(5) 0.001(3) -0.019(5)
    C6 0.027(9) 0.027(3) 0.045(13) -0.007(3) -0.002(5) 0.008(3)
    C7 0.0205(16) 0.079(8) 0.0247(18) -0.008(2) 0.0078(14) 0.001(2)
    C8 0.0210(15) 0.079(8) 0.0248(17) -0.008(2) 0.0071(13) 0.000(2)
    C9 0.024(6) 0.055(6) 0.029(6) 0.012(5) 0.001(3) -0.019(5)
    C10 0.027(9) 0.027(3) 0.045(13) -0.007(3) -0.002(5) 0.008(3)
    C11 0.0205(16) 0.079(8) 0.0247(18) -0.008(2) 0.0078(14) 0.001(2)
    C12 0.0210(15) 0.079(8) 0.0248(17) -0.008(2) 0.0071(13) 0.000(2)
_geom_special_details
;
All e.s.d.'s (except the e.s.d. in the dihedral angle between two l.s. planes)
are estimated using the full covariance matrix. The cell e.s.d.'s are taken
into account individually in the estimation of e.s.d.'s in distances, angles
and torsion angles; correlations between e.s.d.'s in cell parameters are only
used when they are defined by crystal symmetry. An approximate (isotropic)
treatment of cell e.s.d.'s is used for estimating e.s.d.'s involving l.s.
planes.
;
loop_
    _geom_bond_atom_site_label_1
    _geom_bond_atom_site_label_2
    _geom_bond_site_symmetry_2
    _geom_bond_distance
    _geom_bond_publ_flag
    Ta1 C1 . 2.290(3) ?
    Ta1 C1 6_565 2.290(3) ?
    Ta1 C6 . 2.359(10) ?
    Ta1 C9 . 2.397(13) ?
    Ta1 C5 . 2.402(12) ?
    Ta1 C10 . 2.408(9) ?
    Ta1 C7 . 2.429(9) ?
    Ta1 C11 . 2.454(9) ?
    Ta1 C8 . 2.459(8) ?
    Ta1 C12 . 2.474(7) ?
    Ta1 C2 . 2.560(4) ?
    Ta1 C2 6_565 2.560(4) ?
    Ta1 I1 . 3.0107(5) ?
    C1 C2 . 1.386(5) ?
    C1 C1 6_565 1.400(8) ?
    C1 H1 . 0.9500 ?
    C2 C3 . 1.435(6) ?
    C2 H2 . 0.9500 ?
    C3 C4 . 1.359(7) ?
    C3 H3 . 0.9500 ?
    C4 C4 6_565 1.416(11) ?
    C4 H4 . 0.9500 ?
    C5 C6 . 1.396(9) ?
    C5 C12 . 1.410(9) ?
    C5 H5 . 0.9500 ?
    C6 C7 . 1.365(9) ?
    C6 H6 . 0.9500 ?
    C7 C8 . 1.369(9) ?
    C7 H7 . 0.9500 ?
    C8 C9 . 1.381(9) ?
    C8 H8 . 0.9500 ?
    C9 C10 . 1.392(9) ?
    C9 H9 . 0.9500 ?
    C10 C11 . 1.399(9) ?
    C10 H10 . 0.9500 ?
    C11 C12 . 1.410(9) ?
    C11 H11 . 0.9500 ?
    C12 H12 . 0.9500 ?
loop_
    _geom_angle_atom_site_label_1
    _geom_angle_atom_site_label_2
    _geom_angle_atom_site_label_3
    _geom_angle_site_symmetry_1
    _geom_angle_site_symmetry_3
    _geom_angle
    _geom_angle_publ_flag
    C1 Ta1 C1 . 6_565 35.6(2) ?
    C1 Ta1 C6 . . 109.2(3) ?
    C1 Ta1 C6 6_565 . 141.1(2) ?
    C1 Ta1 C9 . . 132.6(3) ?
    C1 Ta1 C9 6_565 . 106.3(3) ?
    C6 Ta1 C9 . . 89.0(3) ?
    C1 Ta1 C5 . . 121.5(3) ?
    C1 Ta1 C5 6_565 . 155.1(3) ?
    C6 Ta1 C5 . . 34.1(2) ?
    C9 Ta1 C5 . . 98.3(3) ?
    C1 Ta1 C10 . . 148.7(2) ?
    C1 Ta1 C10 6_565 . 113.2(2) ?
    C6 Ta1 C10 . . 99.5(3) ?
    C9 Ta1 C10 . . 33.7(2) ?
    C5 Ta1 C10 . . 89.3(3) ?
    C1 Ta1 C7 . . 110.4(3) ?
    C1 Ta1 C7 6_565 . 125.5(2) ?
    C6 Ta1 C7 . . 33.1(2) ?
    C9 Ta1 C7 . . 63.2(3) ?
    C5 Ta1 C7 . . 63.4(3) ?
    C10 Ta1 C7 . . 87.0(3) ?
    C1 Ta1 C11 . . 154.0(2) ?
    C1 Ta1 C11 6_565 . 130.1(2) ?
    C6 Ta1 C11 . . 88.8(3) ?
    C9 Ta1 C11 . . 63.9(3) ?
    C5 Ta1 C11 . . 64.5(3) ?
    C10 Ta1 C11 . . 33.4(2) ?
    C7 Ta1 C11 . . 95.0(3) ?
    C1 Ta1 C8 . . 118.50(19) ?
    C1 Ta1 C8 6_565 . 111.9(2) ?
    C6 Ta1 C8 . . 63.8(3) ?
    C9 Ta1 C8 . . 33.0(2) ?
    C5 Ta1 C8 . . 87.1(3) ?
    C10 Ta1 C8 . . 63.7(3) ?
    C7 Ta1 C8 . . 32.5(2) ?
    C11 Ta1 C8 . . 86.0(3) ?
    C1 Ta1 C12 . . 139.89(19) ?
    C1 Ta1 C12 6_565 . 148.81(18) ?
    C6 Ta1 C12 . . 64.7(2) ?
    C9 Ta1 C12 . . 87.5(4) ?
    C5 Ta1 C12 . . 33.6(2) ?
    C10 Ta1 C12 . . 64.3(3) ?
    C7 Ta1 C12 . . 85.7(3) ?
    C11 Ta1 C12 . . 33.2(2) ?
    C8 Ta1 C12 . . 95.1(2) ?
    C1 Ta1 C2 . . 32.60(13) ?
    C1 Ta1 C2 6_565 . 62.58(13) ?
    C6 Ta1 C2 . . 78.9(2) ?
    C9 Ta1 C2 . . 122.1(2) ?
    C5 Ta1 C2 . . 101.3(2) ?
    C10 Ta1 C2 . . 155.6(2) ?
    C7 Ta1 C2 . . 78.5(3) ?
    C11 Ta1 C2 . . 165.8(2) ?
    C8 Ta1 C2 . . 94.66(19) ?
    C12 Ta1 C2 . . 132.81(18) ?
    C1 Ta1 C2 . 6_565 62.58(13) ?
    C1 Ta1 C2 6_565 6_565 32.60(13) ?
    C6 Ta1 C2 . 6_565 136.4(2) ?
    C9 Ta1 C2 . 6_565 74.0(3) ?
    C5 Ta1 C2 . 6_565 169.2(3) ?
    C10 Ta1 C2 . 6_565 88.2(2) ?
    C7 Ta1 C2 . 6_565 106.0(2) ?
    C11 Ta1 C2 . 6_565 116.8(2) ?
    C8 Ta1 C2 . 6_565 82.4(2) ?
    C12 Ta1 C2 . 6_565 149.84(18) ?
    C2 Ta1 C2 . 6_565 77.28(17) ?
    C1 Ta1 I1 . . 76.97(9) ?
    C1 Ta1 I1 6_565 . 76.97(9) ?
    C6 Ta1 I1 . . 118.5(2) ?
    C9 Ta1 I1 . . 132.5(2) ?
    C5 Ta1 I1 . . 89.0(3) ?
    C10 Ta1 I1 . . 100.3(2) ?
    C7 Ta1 I1 . . 151.54(19) ?
    C11 Ta1 I1 . . 77.9(2) ?
    C8 Ta1 I1 . . 163.56(16) ?
    C12 Ta1 I1 . . 73.25(16) ?
    C2 Ta1 I1 . . 101.77(9) ?
    C2 Ta1 I1 6_565 . 101.77(9) ?
    C2 C1 C1 . 6_565 130.4(2) ?
    C2 C1 Ta1 . . 84.5(2) ?
    C1 C1 Ta1 6_565 . 72.20(10) ?
    C2 C1 H1 . . 114.8 ?
    C1 C1 H1 6_565 . 114.8 ?
    Ta1 C1 H1 . . 118.6 ?
    C1 C2 C3 . . 133.9(4) ?
    C1 C2 Ta1 . . 62.89(19) ?
    C3 C2 Ta1 . . 115.0(2) ?
    C1 C2 H2 . . 113.0 ?
    C3 C2 H2 . . 113.0 ?
    Ta1 C2 H2 . . 92.4 ?
    C4 C3 C2 . . 135.3(4) ?
    C4 C3 H3 . . 112.4 ?
    C2 C3 H3 . . 112.4 ?
    C3 C4 C4 . 6_565 132.7(3) ?
    C3 C4 H4 . . 113.7 ?
    C4 C4 H4 6_565 . 113.7 ?
    C6 C5 C12 . . 134.7(8) ?
    C6 C5 Ta1 . . 71.3(5) ?
    C12 C5 Ta1 . . 76.0(6) ?
    C6 C5 H5 . . 112.7 ?
    C12 C5 H5 . . 112.7 ?
    Ta1 C5 H5 . . 136.9 ?
    C7 C6 C5 . . 133.8(8) ?
    C7 C6 Ta1 . . 76.2(6) ?
    C5 C6 Ta1 . . 74.6(6) ?
    C7 C6 H6 . . 113.1 ?
    C5 C6 H6 . . 113.1 ?
    Ta1 C6 H6 . . 129.8 ?
    C6 C7 C8 . . 137.5(9) ?
    C6 C7 Ta1 . . 70.7(6) ?
    C8 C7 Ta1 . . 75.0(6) ?
    C6 C7 H7 . . 111.3 ?
    C8 C7 H7 . . 111.3 ?
    Ta1 C7 H7 . . 144.5 ?
    C7 C8 C9 . . 133.9(9) ?
    C7 C8 Ta1 . . 72.5(6) ?
    C9 C8 Ta1 . . 71.0(6) ?
    C7 C8 H8 . . 113.1 ?
    C9 C8 H8 . . 113.1 ?
    Ta1 C8 H8 . . 143.0 ?
    C8 C9 C10 . . 135.7(8) ?
    C8 C9 Ta1 . . 76.0(6) ?
    C10 C9 Ta1 . . 73.6(6) ?
    C8 C9 H9 . . 112.2 ?
    C10 C9 H9 . . 112.2 ?
    Ta1 C9 H9 . . 134.1 ?
    C9 C10 C11 . . 133.9(9) ?
    C9 C10 Ta1 . . 72.7(6) ?
    C11 C10 Ta1 . . 75.1(6) ?
    C9 C10 H10 . . 113.0 ?
    C11 C10 H10 . . 113.0 ?
    Ta1 C10 H10 . . 135.0 ?
    C10 C11 C12 . . 135.4(8) ?
    C10 C11 Ta1 . . 71.5(5) ?
    C12 C11 Ta1 . . 74.2(5) ?
    C10 C11 H11 . . 112.3 ?
    C12 C11 H11 . . 112.3 ?
    Ta1 C11 H11 . . 141.1 ?
    C11 C12 C5 . . 133.7(8) ?
    C11 C12 Ta1 . . 72.6(5) ?
    C5 C12 Ta1 . . 70.4(6) ?
    C11 C12 H12 . . 113.1 ?
    C5 C12 H12 . . 113.1 ?
    Ta1 C12 H12 . . 143.8 ?
loop_
    _geom_torsion_atom_site_label_1
    _geom_torsion_atom_site_label_2
    _geom_torsion_atom_site_label_3
    _geom_torsion_atom_site_label_4
    _geom_torsion_site_symmetry_1
    _geom_torsion_site_symmetry_2
    _geom_torsion_site_symmetry_3
    _geom_torsion_site_symmetry_4
    _geom_torsion
    _geom_torsion_publ_flag
    C1 C1 C2 C3 6_565 . . . 38.6(5) ?
    Ta1 C1 C2 C3 . . . . 99.6(4) ?
    C1 C1 C2 Ta1 6_565 . . . -60.97(17) ?
    C1 C2 C3 C4 . . . . -18.5(8) ?
    Ta1 C2 C3 C4 . . . . 57.1(5) ?
    C2 C3 C4 C4 . . . 6_565 -13.5(6) ?
    C12 C5 C6 C7 . . . . -7(2) ?
    Ta1 C5 C6 C7 . . . . -52.8(12) ?
    C12 C5 C6 Ta1 . . . . 46.1(13) ?
    C5 C6 C7 C8 . . . . 14(2) ?
    Ta1 C6 C7 C8 . . . . -37.9(15) ?
    C5 C6 C7 Ta1 . . . . 52.2(12) ?
    C6 C7 C8 C9 . . . . -2(3) ?
    Ta1 C7 C8 C9 . . . . -39.1(15) ?
    C6 C7 C8 Ta1 . . . . 36.9(15) ?
    C7 C8 C9 C10 . . . . -8(3) ?
    Ta1 C8 C9 C10 . . . . -47.7(16) ?
    C7 C8 C9 Ta1 . . . . 39.5(14) ?
    C8 C9 C10 C11 . . . . 1(2) ?
    Ta1 C9 C10 C11 . . . . -47.7(12) ?
    C8 C9 C10 Ta1 . . . . 48.4(16) ?
    C9 C10 C11 C12 . . . . 6(2) ?
    Ta1 C10 C11 C12 . . . . -41.4(14) ?
    C9 C10 C11 Ta1 . . . . 47.0(12) ?
    C10 C11 C12 C5 . . . . 3(2) ?
    Ta1 C11 C12 C5 . . . . -38.2(13) ?
    C10 C11 C12 Ta1 . . . . 40.7(14) ?
    C6 C5 C12 C11 . . . . -6(2) ?
    Ta1 C5 C12 C11 . . . . 38.8(13) ?
    C6 C5 C12 Ta1 . . . . -44.7(13) ?
_shelx_hkl_file
;
  -2   0   0  588.29   10.04
  -2   0   0  599.83   11.15
  -2   0   0  605.15    9.92
   2   0   0  601.87    9.87
  -4   0   0   72.59    1.35
   4   0   0   74.46    1.42
  -4   0   0   77.55    1.38
  -4   0   0   74.79    1.41
  -6   0   0  175.34    3.09
  -6   0   0  170.48    3.03
   6   0   0  170.66    3.06
  -8   0   0   29.47    0.87
  -8   0   0   31.84    0.88
   8   0   0   30.63    1.01
  10   0   0    4.36    0.67
  10   0   0    4.25    0.58
 -10   0   0    3.78    0.57
  12   0   0   54.07    1.55
 -12   0   0   53.48    1.49
  12   0   0   51.04    1.46
  14   0   0   62.26    1.96
 -14   0   0   59.93    1.74
  14   0   0   58.89    1.71
  16   0   0   43.63    1.83
 -16   0   0   44.42    1.73
  -1  -1   0   25.25    0.48
   1   1   0   25.29    0.47
  -1   1   0   26.08    0.50
   1   1   0   24.51    0.48
  -1   1   0   24.51    0.48
  -1   1   0   24.77    0.47
   1   1   0   25.08    0.49
  -1   1   0   24.98    0.48
  -3  -1   0  148.19    2.62
   3  -1   0  149.47    2.57
  -3  -1   0  151.67    2.58
  -3  -1   0  152.82    2.64
  -3   1   0  157.71    2.65
  -3   1   0  150.66    2.63
   3   1   0  149.59    2.60
  -5  -1   0  508.04    8.45
  -5  -1   0  519.64    8.69
   5  -1   0  492.13    8.40
  -5   1   0  520.43    8.47
   5   1   0  505.35    8.44
  -5   1   0  508.84    8.69
  -5   1   0  493.12    8.58
  -7  -1   0  366.27    6.55
   7  -1   0  383.69    6.46
  -7  -1   0  386.97    6.57
  -7   1   0  387.03    6.59
  -7   1   0  374.68    6.54
  -7   1   0  391.26    6.48
   7   1   0  380.51    6.47
   7   1   0  376.01    6.48
   9  -1   0  189.91    3.48
  -9  -1   0  185.01    3.52
  -9   1   0  189.13    3.53
   9   1   0  189.95    3.45
  -9   1   0  198.01    3.47
   9   1   0  191.19    3.52
 -11  -1   0  164.42    3.20
  11  -1   0  158.93    3.13
  11  -1   0  166.60    3.21
  11   1   0  167.93    3.13
  11   1   0  164.33    3.21
 -11   1   0  164.19    3.20
 -13  -1   0   61.39    1.68
  13  -1   0   57.04    1.66
  13  -1   0   63.73    1.77
  13   1   0   62.65    1.85
 -13   1   0   62.03    1.71
  13   1   0   64.41    1.67
 -15  -1   0    9.06    1.20
  15  -1   0    9.35    1.27
  15  -1   0   11.43    1.25
  15   1   0   11.51    1.25
  15   1   0   11.16    1.29
 -15   1   0   10.31    1.17
  17  -1   0   -0.30    1.15
  17   1   0   -1.26    1.26
 -17   1   0   -0.37    1.13
   0  -2   0 1000.00   16.66
   0   2   0  990.49   16.28
   0   2   0  997.94   16.94
   0   2   0  994.52   16.70
  -2  -2   0  650.07   11.07
  -2  -2   0  628.16   10.86
  -2   2   0  666.44   10.64
   2   2   0  655.55   10.79
  -2   2   0  641.55   10.87
  -2   2   0  664.05   11.08
   2   2   0  644.21   10.66
  -2   2   0  641.84   10.73
  -4  -2   0  436.04    7.35
   4  -2   0  429.30    7.10
  -4  -2   0  431.54    7.26
   4   2   0  441.69    7.15
  -4   2   0  423.39    7.18
  -4   2   0  424.11    7.36
   4   2   0  423.85    7.16
  -4   2   0  426.32    7.27
   6  -2   0  133.64    2.41
  -6  -2   0  128.46    2.43
  -6  -2   0  136.61    2.38
  -6   2   0  135.06    2.43
  -6   2   0  136.77    2.38
   6   2   0  134.07    2.47
  -6   2   0  133.57    2.46
   6   2   0  133.11    2.40
   8  -2   0    5.05    0.58
  -8  -2   0    4.72    0.59
  -8  -2   0    4.61    0.44
  -8   2   0    5.32    0.56
   8   2   0    5.58    0.71
   8   2   0    5.03    0.56
  -8   2   0    4.90    0.48
  -8   2   0    5.13    0.52
 -10  -2   0    6.70    0.71
  10  -2   0    6.75    0.87
  10   2   0    5.85    0.77
  10   2   0    6.58    0.75
 -10   2   0    6.76    0.63
 -10   2   0    7.29    0.76
 -12  -2   0   37.10    1.23
  12  -2   0   37.57    1.45
  12  -2   0   34.76    1.19
 -12   2   0   37.26    1.26
  12   2   0   36.97    1.36
  12   2   0   38.15    1.32
 -14  -2   0   49.53    1.60
  14  -2   0   48.55    1.61
  14  -2   0   52.47    1.83
  14   2   0   50.18    1.72
 -14   2   0   48.78    1.63
  14   2   0   50.85    1.60
 -16  -2   0   47.12    1.78
  16  -2   0   45.24    1.79
  16   2   0   48.10    1.93
 -16   2   0   49.25    1.88
  16   2   0   46.71    1.91
   1  -3   0   18.08    0.42
  -1  -3   0   18.85    0.42
   1   3   0   19.38    0.49
   1   3   0   18.74    0.37
  -1   3   0   18.30    0.41
   1   3   0   18.58    0.48
  -1   3   0   18.67    0.49
  -1   3   0   19.57    0.45
  -3  -3   0  193.18    3.31
  -3  -3   0  186.07    3.25
  -3   3   0  193.43    3.26
   3   3   0  181.49    3.23
  -3   3   0  189.43    3.23
  -3   3   0  192.60    3.32
  -3   3   0  189.01    3.18
   3   3   0  183.76    3.18
  -5  -3   0  341.30    5.95
  -5  -3   0  349.54    5.90
   5  -3   0  350.68    5.77
  -5   3   0  343.55    5.84
   5   3   0  341.69    5.80
  -5   3   0  348.23    5.95
  -5   3   0  343.07    5.91
   5   3   0  340.53    5.83
  -7  -3   0  256.16    4.63
   7  -3   0  260.96    4.54
  -7  -3   0  259.98    4.61
  -7   3   0  266.88    4.61
  -7   3   0  271.01    4.62
   7   3   0  266.06    4.63
   7   3   0  263.09    4.56
  -7   3   0  269.79    4.66
   9  -3   0  232.90    4.09
  -9   3   0  224.03    4.19
   9   3   0  236.54    4.19
   9   3   0  224.16    4.09
  -9   3   0  235.01    4.13
 -11  -3   0  155.54    3.09
  11  -3   0  157.30    3.06
  11   3   0  157.45    3.03
 -11   3   0  160.95    3.05
  11   3   0  153.70    3.10
 -11   3   0  156.97    3.09
  13  -3   0   41.82    1.63
  13  -3   0   42.75    1.46
 -13  -3   0   43.60    1.41
  13   3   0   41.33    1.54
  13   3   0   42.30    1.49
 -13   3   0   39.76    1.41
  15  -3   0    7.36    1.06
 -15  -3   0    9.18    1.17
  15   3   0    7.98    1.15
  15   3   0    8.58    1.10
 -15   3   0    6.61    0.99
   0  -4   0  392.52    6.54
   0   4   0  389.59    6.70
   0   4   0  387.87    6.43
   0   4   0  380.81    6.43
  -2  -4   0  556.54    9.47
  -2   4   0  564.28    9.35
   2   4   0  559.33    9.68
  -2   4   0  573.78    9.29
   2   4   0  563.39    9.31
  -2   4   0  558.35    9.68
  -2   4   0  567.37    9.47
   2   4   0  570.61    9.38
  -4  -4   0  472.77    7.84
  -4  -4   0  466.03    7.97
   4   4   0  464.67    7.69
  -4   4   0  459.05    7.75
  -4   4   0  467.28    7.67
  -4   4   0  459.97    7.83
  -4   4   0  463.03    7.98
   4   4   0  449.92    7.72
   6  -4   0   85.63    1.68
  -6  -4   0   90.66    1.72
  -6  -4   0   89.92    1.69
  -6   4   0   87.95    1.71
  -6   4   0   89.13    1.74
   6   4   0   87.42    1.67
  -6   4   0   87.16    1.71
   6   4   0   83.04    1.77
  -8  -4   0    1.99    0.38
   8  -4   0    2.53    0.49
  -8  -4   0    2.41    0.45
   8   4   0    2.59    0.50
  -8   4   0    1.91    0.43
  -8   4   0    2.21    0.44
  -8   4   0    2.49    0.45
   8   4   0    2.62    0.59
  10  -4   0    8.06    0.90
 -10  -4   0    7.26    0.74
  10   4   0    8.20    0.96
 -10   4   0    9.55    0.79
  10   4   0    8.55    0.88
 -10   4   0    7.64    0.76
  12  -4   0   28.00    1.39
 -12  -4   0   28.11    1.17
 -12   4   0   31.10    1.20
  12   4   0   30.20    1.28
 -12   4   0   29.37    1.17
  12   4   0   31.59    1.38
  14  -4   0   39.09    1.54
 -14  -4   0   38.99    1.47
 -14   4   0   38.30    1.51
  14   4   0   39.39    1.77
  16  -4   0   43.26    1.86
 -16  -4   0   44.12    1.76
 -16   4   0   41.73    1.90
  16   4   0   46.05    2.11
  -1  -5   0   23.62    0.56
   1  -5   0   23.55    0.56
  -1   5   0   23.51    0.62
   1   5   0   22.20    0.47
   1   5   0   23.87    0.65
   1   5   0   23.33    0.66
  -1   5   0   22.86    0.54
  -1   5   0   22.93    0.68
  -3  -5   0  129.18    2.39
  -3  -5   0  131.34    2.32
  -3   5   0  127.52    2.28
   3   5   0  126.95    2.34
  -3   5   0  128.40    2.29
  -3   5   0  130.82    2.31
  -3   5   0  129.76    2.41
   3   5   0  128.78    2.19
  -5  -5   0  185.44    3.33
  -5  -5   0  189.31    3.38
   5   5   0  191.35    3.36
  -5   5   0  184.21    3.32
  -5   5   0  188.42    3.39
   5   5   0  187.61    3.20
  -5   5   0  184.46    3.27
  -5   5   0  189.84    3.31
   7  -5   0  253.26    4.35
  -7  -5   0  250.29    4.46
  -7  -5   0  250.74    4.45
  -7   5   0  251.28    4.45
   7   5   0  246.47    4.46
  -7   5   0  243.91    4.41
   7   5   0  255.76    4.34
  -7   5   0  255.43    4.48
  -9  -5   0  223.47    4.10
   9  -5   0  225.00    4.01
   9   5   0  220.19    4.01
  -9   5   0  229.21    4.12
  -9   5   0  220.01    4.06
   9   5   0  230.07    4.15
 -11  -5   0  100.18    2.20
  11  -5   0  103.85    2.20
 -11   5   0   96.43    2.19
  11   5   0  103.81    2.38
 -11   5   0   98.92    2.23
  13  -5   0   30.62    1.40
 -13  -5   0   31.28    1.34
  13   5   0   34.59    1.56
 -13   5   0   32.08    1.37
 -15  -5   0    8.85    1.06
  15  -5   0    6.82    1.16
 -15   5   0    6.20    1.19
  15   5   0    8.06    1.29
   0  -6   0  479.85    7.99
   0   6   0  470.84    7.84
   0   6   0  468.98    7.88
   0   6   0  471.88    8.22
  -2  -6   0  370.75    6.44
   2  -6   0  374.20    6.44
  -2   6   0  388.78    6.35
   2   6   0  375.99    6.39
   2   6   0  385.02    6.63
  -2   6   0  371.77    6.64
  -2   6   0  385.22    6.36
  -4  -6   0  190.81    3.38
  -4  -6   0  187.83    3.30
  -4   6   0  187.12    3.41
  -4   6   0  188.63    3.27
  -4   6   0  177.83    3.28
   4   6   0  184.04    3.31
  -4   6   0  182.76    3.24
  -6  -6   0   66.41    1.43
  -6  -6   0   66.88    1.42
  -6   6   0   65.67    1.42
   6   6   0   67.61    1.54
  -6   6   0   68.11    1.44
  -6   6   0   65.34    1.42
  -6   6   0   68.06    1.46
  -8  -6   0   10.59    0.71
  -8  -6   0    9.97    0.69
   8  -6   0   10.49    0.75
  -8   6   0   10.74    0.75
  -8   6   0    9.56    0.72
   8   6   0   10.85    0.92
  -8   6   0    8.98    0.72
 -10  -6   0    6.84    0.79
  10  -6   0    5.89    0.80
 -10   6   0    6.48    0.85
 -10   6   0    7.36    0.82
  10   6   0    5.55    0.83
 -12  -6   0   31.50    1.26
  12  -6   0   30.51    1.45
 -12   6   0   31.22    1.25
 -12   6   0   29.76    1.32
  12   6   0   27.94    1.48
  14  -6   0   41.24    1.69
 -14  -6   0   41.03    1.62
  14   6   0   42.17    1.87
 -14   6   0   38.20    1.66
  -1  -7   0   15.61    0.55
   1  -7   0   13.81    0.53
  -1   7   0   15.30    0.65
   1   7   0   14.97    0.70
   1   7   0   14.88    0.61
  -1   7   0   15.79    0.65
  -1   7   0   15.04    0.54
  -3  -7   0   74.48    1.56
  -3  -7   0   73.21    1.48
   3  -7   0   73.89    1.46
  -3   7   0   73.51    1.49
  -3   7   0   69.62    1.58
  -3   7   0   71.47    1.44
   3   7   0   75.93    1.56
  -5  -7   0  131.37    2.52
  -5  -7   0  131.69    2.46
  -5   7   0  133.83    2.44
  -5   7   0  132.24    2.58
  -5   7   0  128.17    2.46
   5   7   0  134.34    2.55
  -5   7   0  128.01    2.45
  -7  -7   0  195.54    3.63
  -7  -7   0  197.81    3.60
  -7   7   0  197.84    3.59
  -7   7   0  194.54    3.68
  -7   7   0  191.34    3.51
   7   7   0  198.28    3.66
  -7   7   0  199.10    3.60
   9  -7   0  154.26    2.90
  -9  -7   0  153.18    2.93
  -9   7   0  148.76    2.93
  -9   7   0  142.98    2.91
   9   7   0  151.25    3.04
 -11  -7   0   69.87    1.76
  11  -7   0   69.30    1.86
 -11   7   0   67.40    1.76
 -11   7   0   64.67    1.75
  11   7   0   66.90    1.93
  13  -7   0   27.45    1.51
 -13  -7   0   27.31    1.38
 -13   7   0   27.40    1.41
  13   7   0   27.11    1.62
   0  -8   0  272.44    4.69
   0   8   0  269.47    4.90
   0   8   0  267.96    4.68
  -2  -8   0  233.74    4.25
  -2  -8   0  235.17    4.08
   2  -8   0  234.00    4.06
  -2   8   0  232.24    4.06
  -2   8   0  220.88    4.24
   2   8   0  233.45    4.10
  -4  -8   0  136.04    2.54
  -4  -8   0  130.16    2.64
   4  -8   0  134.69    2.51
  -4   8   0  136.33    2.69
   4   8   0  132.29    2.59
  -4   8   0  141.43    2.55
  -4   8   0  138.05    2.52
  -6  -8   0   40.16    1.17
  -6  -8   0   41.79    1.10
  -6   8   0   41.88    1.14
  -6   8   0   41.13    1.22
  -6   8   0   40.85    1.13
   6   8   0   41.49    1.28
  -6   8   0   40.96    1.08
  -8  -8   0    2.72    0.62
   8  -8   0    2.48    0.70
  -8  -8   0    2.20    0.57
  -8   8   0    3.04    0.62
  -8   8   0    1.46    0.71
  -8   8   0    2.72    0.66
   8   8   0    3.06    0.78
 -10  -8   0    3.15    0.70
  10  -8   0    2.14    0.86
  10   8   0    2.77    0.94
 -10   8   0    2.25    0.78
 -10   8   0    2.41    0.74
 -12  -8   0   18.84    1.22
  12  -8   0   18.97    1.39
 -12   8   0   20.91    1.41
  12   8   0   21.48    1.54
 -12   8   0   19.59    1.24
  14  -8   0   32.08    1.79
 -14  -8   0   34.54    1.63
  14   8   0   34.22    1.93
  -1  -9   0    9.05    0.62
  -1  -9   0    7.35    0.69
   1  -9   0    8.00    0.61
  -1   9   0    8.29    0.79
   1   9   0    8.72    0.76
  -1   9   0    7.31    0.71
  -3  -9   0   50.30    1.33
  -3  -9   0   53.07    1.24
   3  -9   0   52.41    1.21
  -3   9   0   50.43    1.40
  -3   9   0   52.05    1.30
   3   9   0   53.35    1.39
  -5  -9   0   95.11    2.03
  -5  -9   0   93.07    1.94
   5  -9   0   96.20    1.92
  -5   9   0   92.64    1.94
  -5   9   0   92.57    2.09
   5   9   0   92.54    2.02
  -7  -9   0  109.23    2.26
  -7  -9   0  107.31    2.29
  -7   9   0  108.07    2.34
   7   9   0  111.08    2.39
  -7   9   0  106.59    2.23
  -7   9   0  108.04    2.24
  -7   9   0  110.19    2.27
   9  -9   0   97.13    2.19
  -9  -9   0   97.07    2.13
   9   9   0   90.30    2.29
  -9   9   0   94.81    2.16
 -11  -9   0   57.81    1.70
 -11   9   0   53.22    1.71
  11   9   0   57.62    1.98
 -13  -9   0   15.07    1.40
  13  -9   0   18.18    1.62
  13   9   0   16.37    1.78
   0 -10   0  117.86    2.48
   0 -10   0  120.59    2.28
   0  10   0  116.62    2.38
  -2 -10   0  135.00    2.86
   2 -10   0  145.43    2.69
  -2 -10   0  146.87    2.71
   2 -10   0  140.32    2.90
   2  10   0  146.24    2.81
  -2  10   0  139.90    2.76
   4 -10   0  112.43    2.44
  -4 -10   0  112.26    2.40
  -4 -10   0  114.50    2.26
   4 -10   0  114.84    2.25
  -4  10   0  117.61    2.36
   4  10   0  111.22    2.42
  -4  10   0  111.99    2.48
   6 -10   0   25.08    1.15
  -6 -10   0   24.75    1.05
  -6 -10   0   26.66    1.08
  -6  10   0   27.30    1.10
   6  10   0   23.93    1.23
  -8 -10   0   -0.26    0.64
   8 -10   0    0.52    0.80
  -8 -10   0   -0.47    0.69
   8  10   0   -0.07    0.88
  -8  10   0    0.24    0.82
 -10 -10   0    3.34    0.88
 -10  10   0    1.86    0.97
  10  10   0    3.12    1.11
  12 -10   0   15.01    1.61
 -12 -10   0   13.90    1.49
  12  10   0   13.54    1.79
  -1 -11   0    5.87    0.73
  -1 -11   0    5.68    0.75
   1 -11   0    4.73    0.72
  -1  11   0    5.54    0.81
   1  11   0    5.28    0.74
   3 -11   0   36.44    1.30
  -3 -11   0   34.66    1.15
  -3  11   0   35.86    1.28
   3  11   0   37.98    1.35
   5 -11   0   50.49    1.56
  -5 -11   0   51.26    1.53
  -5 -11   0   53.20    1.45
   5  11   0   50.46    1.64
  -5  11   0   52.76    1.47
   7 -11   0   62.41    1.83
  -7 -11   0   63.44    1.69
  -7 -11   0   60.81    1.77
   7  11   0   62.43    1.91
  -7  11   0   63.25    1.80
  -9 -11   0   62.64    1.77
   9  11   0   63.28    2.07
   0 -12   0  103.76    2.42
   0  12   0  105.15    2.34
  -2 -12   0   77.66    2.00
   2 -12   0   79.15    2.04
  -2  12   0   77.06    1.94
   2  12   0   79.25    2.00
  -4 -12   0   38.93    1.43
   4 -12   0   37.03    1.47
  -4  12   0   39.90    1.50
   4  12   0   39.11    1.54
  -6 -12   0   12.09    1.18
   6 -12   0   16.97    1.39
  -6  12   0   14.56    1.23
   6  12   0   15.11    1.38
   8 -12   0    0.73    1.09
  -8 -12   0    0.76    0.98
  -8 -12   0    1.45    0.87
   8  12   0    1.88    1.11
   1 -13   0    1.49    0.90
  -1 -13   0    0.34    0.85
   1  13   0    2.28    0.92
  -1  13   0    1.46    0.90
  -3 -13   0   12.74    1.22
   3 -13   0   13.95    1.25
  -3  13   0   13.30    1.31
   3  13   0   14.00    1.34
   5 -13   0   35.86    1.68
  -5 -13   0   34.47    1.52
  -5  13   0   30.74    1.51
   5  13   0   36.00    1.68
   7 -13   0   42.58    1.82
  -7 -13   0   44.37    1.74
   0 -14   0   61.83    2.04
   0  14   0   60.92    1.96
   2 -14   0   39.31    1.76
  -2 -14   0   42.38    1.71
   2  14   0   44.85    1.75
  -2  14   0   43.71    1.82
 -16   0   1   34.60    1.49
  16   0  -1   30.60    1.54
  14   0  -1   27.44    1.31
  14   0  -1   28.02    1.31
 -14   0   1   27.93    1.25
 -12   0   1   12.83    0.90
  12   0  -1   14.42    0.93
  12   0  -1   13.71    1.08
  10   0  -1    2.23    0.53
  10   0  -1    2.44    0.62
 -10   0   1    2.99    0.47
  -8   0   1   58.80    1.34
   8   0  -1   59.81    1.33
   8   0  -1   60.49    1.30
  -8   0   1   58.97    1.21
  -6   0   1  290.71    4.97
   6   0  -1  285.49    4.88
   6   0  -1  281.84    4.82
  -6   0   1  284.05    4.95
  -4   0   1  267.21    4.70
   4   0  -1  266.80    4.51
   4   0  -1  278.85    4.57
  -2   0   1  293.52    4.80
   2   0  -1  282.96    4.74
   2   0  -1  283.98    4.85
  -2   0   1  274.89    4.91
   0   0  -1  197.14    3.31
   0   0   1  190.48    3.45
   0   0  -1  201.08    3.38
   0   0   1  202.03    3.31
  -2   0  -1   77.92    1.36
   2   0   1   74.42    1.38
   2   0   1   75.78    1.39
  -2   0  -1   76.90    1.34
  -4   0  -1   39.29    0.81
  -4   0  -1   38.16    0.83
   4   0   1   39.65    0.93
  -6   0  -1   14.11    0.60
   6   0   1   14.01    0.75
  -6   0  -1   13.31    0.53
   8   0   1    5.60    0.65
  -8   0  -1    5.26    0.59
  -8   0  -1    5.27    0.56
  10   0   1   16.44    1.04
 -10   0  -1   18.51    0.90
 -10   0  -1   17.16    0.85
 -12   0  -1   32.87    1.17
  12   0   1   34.39    1.27
  12   0   1   35.57    1.47
 -12   0  -1   35.86    1.28
  14   0   1    5.48    1.12
  14   0   1    2.76    0.90
 -14   0  -1    3.06    0.89
  16   0   1    0.82    1.13
 -16   0  -1    0.51    1.08
  16   0   1   -0.57    1.45
  17  -1  -1   14.12    1.49
 -17  -1   1   14.35    1.37
 -17   1   1   14.38    1.39
  17   1  -1   16.13    1.55
  15  -1  -1   57.27    1.74
 -15  -1   1   59.73    1.76
  15   1  -1   58.78    1.81
  15   1  -1   56.65    1.78
 -15   1   1   61.03    1.78
  13  -1  -1  131.97    2.69
  13  -1  -1  131.05    2.70
 -13  -1   1  126.07    2.68
  13   1  -1  125.28    2.68
  13   1  -1  132.62    2.67
 -13   1   1  130.72    2.72
 -11  -1   1  167.09    3.19
  11  -1  -1  165.26    3.15
  11  -1  -1  169.41    3.13
  11   1  -1  163.02    3.12
  11   1  -1  162.53    3.13
 -11   1   1  163.37    3.18
   9  -1  -1  210.44    3.66
   9  -1  -1  203.47    3.61
  -9  -1   1  201.78    3.68
  -9   1   1  196.64    3.68
   9   1  -1  205.03    3.64
   9   1  -1  197.16    3.63
  -7  -1   1  278.98    4.90
   7  -1  -1  287.29    4.85
  -7  -1   1  274.24    4.89
   7  -1  -1  282.72    4.79
   7   1  -1  286.36    4.84
   7   1  -1  280.52    4.80
  -7   1   1  276.76    4.90
   5  -1  -1  115.98    2.06
   5  -1  -1  119.13    2.11
  -5  -1   1  114.47    2.11
  -5  -1   1  121.04    2.14
  -5   1   1  117.29    2.13
   5   1  -1  123.37    2.11
   5   1  -1  115.85    2.08
  -5   1   1  114.03    2.13
   3  -1  -1   42.88    0.79
   3  -1  -1   43.36    0.85
  -3  -1   1   44.70    0.85
  -3  -1   1   44.48    0.85
   3   1  -1   44.72    0.82
   3   1  -1   43.91    0.84
  -3   1   1   46.14    0.88
  -3   1   1   44.33    0.85
  -1  -1   1  103.06    1.84
  -1  -1   1  105.72    1.84
   1  -1  -1  103.50    1.77
  -1   1   1  103.31    1.77
  -1   1   1  104.43    1.85
   1   1  -1  104.00    1.76
   1   1  -1  104.22    1.75
  -1  -1  -1  150.00    2.50
  -1  -1  -1  141.96    2.45
   1  -1   1  140.71    2.54
  -1   1  -1  150.21    2.51
   1   1   1  146.13    2.49
   1   1   1  147.89    2.55
  -1   1  -1  144.10    2.46
   3  -1   1   11.69    0.45
  -3  -1  -1   12.03    0.37
  -3  -1  -1   11.75    0.35
   3  -1   1   11.64    0.28
   3   1   1   10.44    0.50
  -3   1  -1   11.43    0.42
  -3   1  -1   11.63    0.37
   3   1   1   11.65    0.29
  -5  -1  -1   73.94    1.41
  -5  -1  -1   74.88    1.45
   5  -1   1   73.61    1.49
  -5   1  -1   74.82    1.47
  -5   1  -1   74.51    1.43
   5   1   1   76.65    1.56
  -7  -1  -1   86.60    1.74
  -7  -1  -1   87.15    1.69
   7  -1   1   83.34    1.79
  -7   1  -1   85.15    1.74
  -7   1  -1   85.53    1.69
   7   1   1   84.51    1.83
  -9  -1  -1    5.64    0.68
  -9  -1  -1    5.54    0.64
   9  -1   1    6.26    0.71
  -9   1  -1    5.01    0.68
  -9   1  -1    5.32    0.62
   9   1   1    5.65    0.73
  11  -1   1    3.41    0.90
 -11  -1  -1    2.77    0.63
  11   1   1    3.09    0.67
  11   1   1    3.29    0.82
 -11   1  -1    2.92    0.65
 -11   1  -1    3.93    0.63
 -13  -1  -1   11.09    1.06
  13  -1   1   14.89    1.38
  13  -1   1   11.51    1.11
 -13   1  -1   10.13    1.09
  13   1   1   12.60    1.48
  13   1   1   10.17    1.14
 -15  -1  -1   15.61    1.35
  15  -1   1   17.21    1.40
  15  -1   1   13.63    1.69
 -15   1  -1   16.05    1.35
  15   1   1   14.66    1.73
  15   1   1   12.92    1.35
  16  -2  -1   35.70    1.56
 -16  -2   1   33.07    1.51
 -16   2   1   33.57    1.52
  16   2  -1   33.48    1.59
  14  -2  -1   31.01    1.31
 -14  -2   1   29.37    1.28
 -14   2   1   30.40    1.29
  14   2  -1   30.95    1.45
  14   2  -1   29.60    1.32
  12  -2  -1   12.48    0.92
 -12  -2   1   10.32    0.77
  12  -2  -1   12.80    1.07
  12   2  -1   11.20    0.94
 -12   2   1   11.82    0.88
  12   2  -1   11.96    1.05
 -10  -2   1    4.64    0.55
  10  -2  -1    6.02    0.81
  10  -2  -1    4.59    0.63
  10   2  -1    7.57    0.78
  10   2  -1    5.71    0.63
 -10   2   1    5.49    0.70
   8  -2  -1   47.84    1.14
  -8  -2   1   47.20    1.15
  -8  -2   1   49.01    1.06
   8  -2  -1   47.83    1.15
   8   2  -1   48.37    1.17
  -8   2   1   49.38    1.06
  -8   2   1   47.03    1.16
   8   2  -1   49.58    1.16
  -6  -2   1  195.94    3.52
   6  -2  -1  194.85    3.41
  -6  -2   1  200.35    3.52
   6  -2  -1  201.57    3.50
   6   2  -1  202.44    3.47
  -6   2   1  203.88    3.54
   6   2  -1  200.77    3.47
  -6   2   1  200.55    3.53
   4  -2  -1  303.54    5.04
  -4  -2   1  294.59    5.16
   4  -2  -1  298.22    4.94
  -4  -2   1  294.42    5.08
   4   2  -1  303.69    5.01
   4   2  -1  293.80    4.98
  -4   2   1  302.93    5.18
  -4   2   1  297.55    5.09
   2  -2  -1  275.21    4.50
  -2  -2   1  262.83    4.53
  -2  -2   1  270.19    4.64
  -2   2   1  276.74    4.66
   2   2  -1  264.81    4.48
  -2   2   1  265.50    4.44
  -2   2   1  269.37    4.55
   2   2  -1  265.39    4.45
   0  -2   1  211.06    3.82
   0  -2   1  218.07    3.78
   0  -2  -1  222.32    3.74
   0  -2  -1  227.57    3.83
   0   2  -1  220.90    3.68
   0   2   1  217.02    3.83
   0   2  -1  223.68    3.69
   0   2   1  226.47    3.68
  -2  -2  -1   79.34    1.37
   2  -2   1   76.80    1.42
   2   2   1   79.17    1.43
  -2   2  -1   77.38    1.41
  -2   2  -1   77.59    1.40
  -2   2  -1   79.48    1.41
   2   2   1   80.63    1.45
  -4  -2  -1    7.05    0.35
   4  -2   1    7.40    0.47
   4  -2   1    7.19    0.28
  -4  -2  -1    6.71    0.34
  -4   2  -1    7.22    0.37
   4   2   1    7.10    0.29
  -4   2  -1    6.76    0.41
   4   2   1    7.56    0.51
  -6  -2  -1    3.44    0.38
  -6  -2  -1    2.72    0.31
   6  -2   1    2.83    0.43
   6  -2   1    2.10    0.25
  -6  -2  -1    3.06    0.32
   6   2   1    2.95    0.51
  -6   2  -1    2.86    0.38
  -6   2  -1    2.88    0.38
   8  -2   1    3.48    0.63
  -8  -2  -1    3.30    0.47
  -8  -2  -1    4.18    0.45
  -8   2  -1    4.08    0.50
  -8   2  -1    4.03    0.47
   8   2   1    4.98    0.69
 -10  -2  -1   29.04    1.04
  10  -2   1   33.30    1.25
  10   2   1   32.01    1.35
 -10   2  -1   33.41    1.12
  10   2   1   29.91    1.10
 -10   2  -1   28.16    1.00
 -12  -2  -1   27.47    1.18
  12  -2   1   31.13    1.38
 -12   2  -1   27.91    1.21
 -12   2  -1   27.66    1.16
  12   2   1   30.52    1.41
  12   2   1   27.56    1.22
  14  -2   1    2.52    0.95
 -14  -2  -1    2.01    0.86
  14  -2   1    2.61    1.20
  14   2   1    0.39    0.96
 -14   2  -1    1.01    0.88
  14   2   1    1.03    1.12
  16  -2   1   -1.66    1.12
 -16  -2  -1    0.54    1.08
  16   2   1    0.54    1.24
 -16   2  -1    0.34    1.12
  16   2   1   -0.04    1.30
 -17  -3   1   12.50    1.42
  17  -3  -1   13.90    1.48
 -17   3   1    8.53    1.27
  17   3  -1   13.10    1.72
 -15  -3   1   45.72    1.52
  15  -3  -1   49.06    1.66
  15   3  -1   47.62    1.68
  15   3  -1   47.78    1.82
 -15   3   1   46.08    1.62
  13  -3  -1  101.50    2.31
 -13  -3   1  103.41    2.29
 -13   3   1  104.03    2.32
  13   3  -1  104.74    2.35
  13   3  -1  105.68    2.29
  11  -3  -1  173.41    3.30
  11  -3  -1  170.88    3.27
 -11  -3   1  180.24    3.35
  11   3  -1  172.03    3.32
  11   3  -1  175.48    3.28
 -11   3   1  173.12    3.34
   9  -3  -1  218.74    3.89
   9  -3  -1  217.62    3.80
  -9  -3   1  216.74    3.91
  -9   3   1  214.61    3.93
  -9   3   1  210.67    3.83
   9   3  -1  211.35    3.87
   9   3  -1  218.19    3.86
  -7  -3   1  214.03    3.85
  -7  -3   1  220.04    3.86
   7  -3  -1  213.28    3.73
  -7   3   1  217.14    3.84
   7   3  -1  218.65    3.81
   7   3  -1  219.63    3.80
  -7   3   1  227.00    3.88
  -7   3   1  211.86    3.87
  -5  -3   1   40.82    0.88
  -5  -3   1   40.39    0.87
   5  -3  -1   39.99    0.82
  -5   3   1   39.10    0.90
   5   3  -1   41.57    0.87
  -5   3   1   41.37    0.90
  -5   3   1   40.01    0.91
   5   3  -1   41.45    0.91
  -3  -3   1    0.35    0.19
  -3  -3   1    0.18    0.17
  -3   3   1    0.92    0.26
   3   3  -1    0.31    0.18
  -3   3   1    0.33    0.18
  -3   3   1    0.35    0.16
  -3   3   1    0.70    0.21
   3   3  -1    0.42    0.22
  -1  -3   1   15.09    0.41
   1  -3  -1   14.40    0.34
   1  -3  -1   14.89    0.38
  -1  -3   1   14.84    0.33
  -1   3   1   15.27    0.44
   1   3  -1   14.48    0.39
  -1   3   1   14.77    0.39
   1   3  -1   14.60    0.35
  -1  -3  -1   12.97    0.36
   1  -3   1   13.67    0.41
   1   3   1   14.87    0.45
   1   3   1   13.50    0.44
  -1   3  -1   13.32    0.33
  -1   3  -1   15.34    0.38
  -1   3  -1   13.81    0.40
   3  -3   1  169.44    2.99
  -3  -3  -1  167.36    2.88
  -3  -3  -1  170.36    2.97
  -3   3  -1  165.49    2.95
  -3   3  -1  172.19    2.93
  -3   3  -1  173.92    2.93
   3   3   1  169.61    2.98
   3   3   1  170.92    2.99
  -5  -3  -1  105.60    1.88
  -5  -3  -1  101.13    1.87
   5  -3   1   99.48    1.88
  -5  -3  -1  105.00    1.95
   5  -3   1  102.99    1.92
  -5   3  -1  103.83    1.92
   5   3   1  104.43    2.03
  -5   3  -1  105.38    1.95
  -7  -3  -1    8.45    0.47
  -7  -3  -1    9.79    0.61
   7  -3   1    8.97    0.42
   7  -3   1    8.08    0.73
   7   3   1   10.42    0.64
  -7   3  -1   10.38    0.66
  -7   3  -1    9.54    0.53
   7   3   1    8.65    0.79
  -9  -3  -1    1.61    0.50
   9  -3   1    1.92    0.62
  -9   3  -1    1.68    0.54
   9   3   1    2.14    0.57
   9   3   1    2.18    0.70
  -9   3  -1    1.56    0.49
 -11  -3  -1    0.41    0.59
  11  -3   1   -0.03    0.80
 -11   3  -1    0.31    0.56
  11   3   1   -0.69    0.79
  11   3   1    0.91    0.72
 -11   3  -1   -0.25    0.64
 -13  -3  -1    4.81    0.81
  13  -3   1    5.45    1.14
  13   3   1    5.57    1.05
 -13   3  -1    3.96    0.80
 -13   3  -1    4.67    0.87
  13   3   1    5.70    0.97
  15  -3   1   18.20    1.95
 -15  -3  -1   18.87    1.42
  15  -3   1   18.42    1.49
  15   3   1   17.99    1.65
 -15   3  -1   16.47    1.39
 -16  -4   1   38.27    1.65
  16  -4  -1   41.25    1.76
 -16   4   1   37.79    1.74
  16   4  -1   41.72    1.85
 -14  -4   1   26.58    1.27
  14  -4  -1   25.82    1.33
  14   4  -1   23.99    1.40
 -14   4   1   26.33    1.25
  14   4  -1   22.91    1.33
  12  -4  -1    8.67    0.94
 -12  -4   1    7.15    0.86
  12   4  -1    6.99    0.85
  12   4  -1    7.07    0.93
 -12   4   1    6.18    0.84
  10  -4  -1    7.85    0.85
  10  -4  -1    7.84    0.81
 -10  -4   1    7.59    0.72
  10   4  -1    6.76    0.84
 -10   4   1    5.93    0.73
  10   4  -1    7.92    0.82
   8  -4  -1   45.76    1.09
  -8  -4   1   46.33    1.13
  -8  -4   1   46.62    1.08
  -8   4   1   47.95    1.11
   8   4  -1   45.31    1.14
  -8   4   1   47.34    1.17
   8   4  -1   47.14    1.21
  -8   4   1   48.17    1.17
  -6  -4   1  121.85    2.23
  -6  -4   1  118.85    2.23
   6  -4  -1  118.11    2.13
  -6   4   1  119.84    2.26
  -6   4   1  120.17    2.22
   6   4  -1  118.88    2.23
   6   4  -1  122.16    2.17
  -6   4   1  120.21    2.24
  -4  -4   1  240.45    4.12
  -4  -4   1  247.29    4.23
   4   4  -1  239.59    4.04
  -4   4   1  238.54    4.24
   4   4  -1  234.56    4.08
  -4   4   1  243.11    4.10
  -4   4   1  235.60    4.02
  -4   4   1  238.46    4.15
   2  -4  -1  232.13    4.11
  -2  -4   1  237.76    4.08
  -2   4   1  249.22    4.02
  -2   4   1  240.75    4.23
  -2   4   1  245.08    4.04
   2   4  -1  237.68    4.01
   2   4  -1  238.23    4.06
   0  -4   1  170.43    3.03
   0  -4   1  169.16    2.90
   0  -4  -1  168.22    2.94
   0   4   1  173.44    3.04
   0   4  -1  164.72    2.87
   0   4  -1  172.33    2.92
   0   4   1  170.32    2.90
   2  -4   1   57.28    1.16
  -2  -4  -1   58.76    1.12
   2   4   1   56.06    1.15
  -2   4  -1   56.36    1.11
   2   4   1   58.25    1.16
  -2   4  -1   55.52    1.07
  -2   4  -1   58.39    1.10
   4  -4   1    4.34    0.38
  -4  -4  -1    4.63    0.40
  -4   4  -1    4.32    0.38
   4   4   1    4.74    0.40
   4   4   1    4.28    0.38
  -4   4  -1    4.27    0.41
  -4   4  -1    4.01    0.45
   4   4   1    4.30    0.46
  -6  -4  -1    0.75    0.35
   6  -4   1    0.21    0.42
  -6  -4  -1    0.55    0.29
   6  -4   1    0.49    0.31
  -6   4  -1    0.60    0.34
   6   4   1    1.36    0.40
  -6   4  -1    0.32    0.35
   6   4   1    0.30    0.52
  -8  -4  -1   11.50    0.71
   8  -4   1   13.81    0.82
   8   4   1   11.33    0.73
   8   4   1   13.19    0.96
  -8   4  -1   12.89    0.77
  -8   4  -1   12.76    0.71
  10  -4   1   35.86    1.21
 -10  -4  -1   33.56    1.11
  10   4   1   28.85    1.30
  10   4   1   32.72    1.21
 -10   4  -1   33.25    1.12
 -10   4  -1   33.94    1.16
 -12  -4  -1   12.37    1.00
  12  -4   1   12.37    1.23
 -12   4  -1   11.43    1.00
  12   4   1   11.70    1.25
 -12   4  -1   13.39    1.13
  14  -4   1    2.10    1.01
 -14  -4  -1    4.08    0.92
  14  -4   1    2.50    1.20
 -14   4  -1    1.87    0.99
  14   4   1    3.28    1.13
 -14   4  -1    1.83    0.84
 -15  -5   1   38.31    1.59
  15  -5  -1   44.12    1.68
 -15   5   1   37.95    1.63
  15   5  -1   40.19    1.77
 -13  -5   1   84.67    2.06
  13  -5  -1   82.44    2.07
  13   5  -1   84.92    2.15
 -13   5   1   85.83    2.10
  11  -5  -1  159.43    3.14
  11  -5  -1  160.53    3.07
 -11  -5   1  161.09    3.14
  11   5  -1  163.46    3.11
 -11   5   1  157.72    3.17
  11   5  -1  164.76    3.18
   9  -5  -1  156.27    2.94
  -9  -5   1  154.69    2.91
   9  -5  -1  152.70    2.83
  -9  -5   1  156.78    2.94
  -9   5   1  159.11    2.97
   9   5  -1  153.73    2.87
  -9   5   1  144.73    2.90
   9   5  -1  158.31    2.97
  -9   5   1  158.96    2.93
  -7  -5   1  104.34    2.02
   7  -5  -1  106.55    1.95
  -7  -5   1  102.01    2.03
   7   5  -1  105.19    1.96
  -7   5   1  102.40    2.03
   7   5  -1  105.48    2.07
  -7   5   1  104.11    2.06
  -7   5   1  104.78    2.03
  -5  -5   1   65.93    1.34
  -5  -5   1   63.78    1.29
  -5   5   1   62.16    1.30
  -5   5   1   62.80    1.26
   5   5  -1   64.12    1.34
  -5   5   1   63.61    1.31
   5   5  -1   64.52    1.22
  -5   5   1   64.36    1.37
  -3  -5   1    8.64    0.37
   3  -5  -1    8.78    0.44
  -3  -5   1    9.26    0.47
   3   5  -1    9.09    0.51
  -3   5   1    8.88    0.43
  -3   5   1    7.80    0.40
  -3   5   1    8.60    0.53
   3   5  -1    8.27    0.33
   1  -5  -1    3.11    0.29
   1  -5  -1    3.35    0.31
  -1  -5   1    3.21    0.28
  -1  -5   1    3.35    0.39
  -1   5   1    4.26    0.45
   1   5  -1    3.37    0.40
  -1   5   1    3.66    0.36
   1   5  -1    3.34    0.28
  -1  -5  -1   39.29    0.84
   1  -5   1   39.94    0.92
   1  -5   1   39.12    0.79
  -1   5  -1   39.35    0.89
   1   5   1   40.63    0.93
  -1   5  -1   37.09    0.80
   1   5   1   41.38    0.91
  -3  -5  -1   86.78    1.66
   3  -5   1   86.87    1.70
  -3   5  -1   86.03    1.63
  -3   5  -1   86.77    1.61
  -3   5  -1   88.00    1.66
   3   5   1   89.58    1.72
   3   5   1   87.85    1.70
   5  -5   1   46.03    1.07
  -5  -5  -1   50.37    1.08
  -5  -5  -1   48.97    1.09
   5   5   1   48.47    1.02
  -5   5  -1   47.41    1.10
   5   5   1   48.76    1.20
  -5   5  -1   49.62    1.12
  -5   5  -1   48.96    1.06
  -7  -5  -1   19.01    0.76
  -7  -5  -1   18.79    0.68
   7  -5   1   18.32    0.69
   7  -5   1   18.05    0.81
  -7   5  -1   18.52    0.80
  -7   5  -1   17.81    0.70
   7   5   1   18.18    1.00
  -9  -5  -1    4.65    0.58
   9  -5   1    5.13    0.69
  -9   5  -1    6.72    0.77
   9   5   1    5.42    0.83
  -9   5  -1    4.44    0.60
 -11  -5  -1    1.51    0.67
  11  -5   1    0.36    0.87
 -11   5  -1    0.30    0.55
 -11   5  -1    0.84    0.67
  11   5   1    1.53    0.91
  13  -5   1    6.58    1.18
 -13  -5  -1    6.75    0.90
 -13   5  -1    7.54    0.96
 -13   5  -1    8.09    1.11
  13   5   1    6.66    1.27
 -15  -5  -1   13.89    1.38
  15  -5   1   14.22    1.59
  15   5   1   13.41    1.75
 -15   5  -1   12.12    1.59
 -16  -6   1   37.60    1.75
  16   6  -1   39.82    2.12
 -16   6   1   35.98    1.83
 -14  -6   1   15.83    1.23
  14  -6  -1   18.07    1.34
 -14   6   1   17.85    1.32
  14   6  -1   16.33    1.43
 -12  -6   1    2.78    0.71
  12  -6  -1    3.49    0.78
 -12   6   1    2.17    0.74
  12   6  -1    1.89    0.85
 -10  -6   1    2.43    0.59
  10  -6  -1    3.88    0.67
  10  -6  -1    2.93    0.67
  10   6  -1    3.22    0.73
 -10   6   1    2.68    0.61
   8  -6  -1   44.21    1.11
  -8  -6   1   43.50    1.13
  -8  -6   1   42.77    1.11
  -8   6   1   43.99    1.16
  -8   6   1   43.76    1.22
  -8   6   1   41.28    1.15
   8   6  -1   43.44    1.25
  -6  -6   1  103.70    1.99
  -6  -6   1  101.29    1.91
   6   6  -1   96.28    1.98
  -6   6   1   98.09    1.95
   6   6  -1   98.09    1.81
  -6   6   1   97.20    1.93
  -6   6   1   96.38    1.86
  -6   6   1   99.96    2.02
   4  -6  -1  155.73    2.79
  -4  -6   1  153.01    2.86
  -4  -6   1  151.48    2.75
  -4   6   1  156.55    2.75
  -4   6   1  158.72    2.79
  -4   6   1  151.25    2.89
   4   6  -1  153.33    2.64
   4   6  -1  157.05    2.80
  -4   6   1  151.76    2.72
   2  -6  -1  174.75    3.03
  -2  -6   1  171.09    3.14
  -2  -6   1  164.21    2.98
  -2   6   1  169.98    3.16
  -2   6   1  172.44    2.99
   2   6  -1  170.78    2.90
   2   6  -1  175.02    3.03
  -2   6   1  170.83    2.94
   0  -6  -1  103.67    1.89
   0  -6   1  101.93    1.98
   0  -6   1  100.47    1.83
   0   6  -1  101.67    1.81
   0   6   1  103.25    1.91
   0   6   1  104.26    2.00
   0   6  -1   99.46    1.90
  -2  -6  -1   36.81    0.87
   2  -6   1   38.25    0.82
   2  -6   1   39.27    0.96
   2   6   1   37.67    0.96
  -2   6  -1   37.30    0.84
   2   6   1   40.00    0.94
  -2   6  -1   37.73    0.92
   4  -6   1   11.10    0.61
  -4  -6  -1    9.73    0.53
   4   6   1   10.18    0.74
   4   6   1   10.75    0.58
  -4   6  -1   10.80    0.56
  -4   6  -1    9.70    0.50
  -4   6  -1   10.39    0.62
  -6  -6  -1    3.75    0.53
  -6  -6  -1    3.02    0.45
   6  -6   1    3.40    0.44
  -6   6  -1    3.68    0.50
  -6   6  -1    3.73    0.46
  -6   6  -1    4.21    0.55
   6   6   1    3.69    0.61
   8  -6   1   28.33    1.08
  -8  -6  -1   27.41    0.97
  -8   6  -1   27.69    1.02
   8   6   1   28.30    1.21
  -8   6  -1   29.11    1.00
  10  -6   1   14.47    1.17
 -10  -6  -1   15.35    0.94
  10   6   1   14.76    1.24
 -10   6  -1   15.43    1.07
 -10   6  -1   14.13    0.97
  12  -6   1    7.46    1.12
 -12  -6  -1    7.75    1.01
 -12   6  -1    5.47    0.92
  12   6   1    5.94    1.12
 -12   6  -1    6.15    0.88
 -14  -6  -1    8.42    1.05
 -14   6  -1    6.80    1.15
 -14   6  -1    5.50    1.11
  14   6   1    8.07    1.49
 -15  -7   1   35.16    1.63
  15  -7  -1   34.74    1.85
 -15   7   1   34.05    1.80
  15   7  -1   36.34    1.86
  13  -7  -1   69.07    1.93
 -13  -7   1   69.03    1.85
  13   7  -1   65.88    2.03
 -13   7   1   65.49    1.90
 -11  -7   1  107.14    2.31
  11  -7  -1  106.17    2.34
 -11   7   1  105.43    2.32
  11   7  -1  102.59    2.41
   9  -7  -1  104.06    2.24
   9  -7  -1  105.64    2.14
  -9  -7   1  103.12    2.17
  -9   7   1  103.67    2.21
  -9   7   1  107.38    2.20
   9   7  -1  105.05    2.28
  -7  -7   1   67.72    1.47
  -7  -7   1   70.61    1.53
  -7   7   1   66.10    1.50
  -7   7   1   66.59    1.54
  -7   7   1   66.86    1.62
   7   7  -1   66.44    1.61
  -7   7   1   68.83    1.48
   5  -7  -1   52.22    1.19
  -5  -7   1   52.16    1.25
  -5  -7   1   52.82    1.16
  -5   7   1   53.67    1.33
   5   7  -1   52.43    1.29
  -5   7   1   53.14    1.22
  -5   7   1   52.39    1.18
  -5   7   1   51.71    1.19
  -3  -7   1   11.25    0.52
   3  -7  -1   11.13    0.53
  -3  -7   1    9.24    0.55
  -3   7   1   10.52    0.61
   3   7  -1   10.03    0.59
  -3   7   1    9.84    0.63
  -3   7   1   11.27    0.55
   1  -7  -1   15.13    0.56
  -1  -7   1   15.58    0.53
   1  -7  -1   15.67    0.51
  -1  -7   1   16.65    0.68
   1   7  -1   14.99    0.67
  -1   7   1   15.79    0.72
   1   7  -1   15.49    0.50
  -1   7   1   15.89    0.63
  -1  -7  -1   47.73    1.05
   1  -7   1   46.23    0.98
   1  -7   1   49.91    1.16
   1   7   1   48.43    1.18
  -1   7  -1   46.48    1.01
   1   7   1   48.28    1.15
  -1   7  -1   47.46    1.12
  -3  -7  -1   34.17    0.91
   3  -7   1   34.54    0.83
   3  -7   1   33.12    0.96
   3   7   1   33.54    0.96
   3   7   1   36.45    1.02
  -3   7  -1   34.22    0.95
  -3   7  -1   34.86    0.89
  -5  -7  -1   27.99    0.85
   5  -7   1   26.38    0.88
  -5  -7  -1   28.83    0.88
  -5   7  -1   26.21    0.81
   5   7   1   27.48    1.04
  -5   7  -1   28.77    0.95
  -5   7  -1   28.19    0.86
   7  -7   1   25.47    0.92
  -7  -7  -1   25.25    0.90
   7  -7   1   25.20    0.95
  -7  -7  -1   23.21    0.89
  -7   7  -1   24.09    0.92
  -7   7  -1   22.38    0.89
   7   7   1   21.73    1.10
   9  -7   1    4.83    0.75
  -9  -7  -1    5.11    0.67
   9   7   1    6.38    0.91
  -9   7  -1    5.83    0.72
  -9   7  -1    5.50    0.70
 -11  -7  -1    1.17    0.75
  11  -7   1    1.97    0.91
 -11   7  -1    0.44    0.83
  11   7   1    0.76    0.97
 -11   7  -1    1.09    0.73
 -13  -7  -1   12.78    1.26
  13   7   1   12.61    1.38
 -13   7  -1   11.81    1.28
 -14  -8   1   14.83    1.36
  14  -8  -1   12.25    1.52
  14   8  -1   15.35    1.67
 -14   8   1   15.36    1.56
 -12  -8   1   -0.19    0.85
  12  -8  -1   -1.54    1.00
 -12   8   1    0.30    0.82
  12   8  -1   -0.84    0.98
 -10  -8   1    2.80    0.67
  10  -8  -1    1.89    0.77
  10   8  -1    1.43    0.77
 -10   8   1    2.49    0.68
  -8  -8   1   24.94    0.93
  -8  -8   1   24.53    1.01
   8  -8  -1   24.88    1.04
   8   8  -1   23.96    1.13
  -8   8   1   23.87    0.93
  -8   8   1   24.44    0.95
  -8   8   1   25.09    1.08
  -6  -8   1   76.98    1.62
   6  -8  -1   78.11    1.67
  -6  -8   1   77.87    1.73
   6   8  -1   77.70    1.75
  -6   8   1   77.08    1.62
  -6   8   1   76.27    1.78
  -6   8   1   75.80    1.66
  -4  -8   1  103.46    2.00
  -4  -8   1  103.33    2.14
   4  -8  -1  104.54    2.05
  -4   8   1  103.08    2.19
  -4   8   1  103.91    2.02
  -4   8   1  105.47    2.01
   4   8  -1  107.78    2.13
  -2  -8   1  104.82    1.93
   2  -8  -1  100.92    1.98
  -2  -8   1  104.45    2.12
   2   8  -1  102.86    2.04
  -2   8   1   98.82    2.11
  -2   8   1  103.17    2.01
   0  -8   1   66.77    1.52
   0  -8  -1   66.97    1.38
   0  -8   1   64.97    1.34
   0   8  -1   64.87    1.45
   0   8   1   65.16    1.45
   0   8   1   66.25    1.53
   2  -8   1   26.64    0.92
   2  -8   1   25.80    0.75
  -2  -8  -1   27.27    0.79
  -2   8  -1   22.58    0.78
   2   8   1   27.17    0.92
   2   8   1   27.78    0.93
  -2   8  -1   27.18    0.90
  -4  -8  -1    4.09    0.52
   4  -8   1    4.37    0.59
   4  -8   1    4.55    0.54
  -4  -8  -1    4.24    0.56
  -4   8  -1    3.42    0.50
   4   8   1    3.49    0.62
  -4   8  -1    4.13    0.52
  -6  -8  -1    4.87    0.57
  -6  -8  -1    4.54    0.53
   6  -8   1    6.26    0.78
   6   8   1    4.35    0.75
  -6   8  -1    3.83    0.56
  -6   8  -1    4.29    0.54
  -6   8  -1    4.61    0.63
  -8  -8  -1   16.84    0.91
   8  -8   1   19.02    1.09
  -8   8  -1   16.94    0.97
   8   8   1   16.55    1.04
 -10  -8  -1   11.25    1.00
  10  -8   1   11.23    1.12
  10   8   1   10.40    1.35
 -10   8  -1    9.66    1.03
 -12  -8  -1    7.23    0.97
 -12   8  -1    9.77    1.14
  12   8   1    7.44    1.29
 -13  -9   1   47.46    1.81
  13  -9  -1   46.35    1.85
  13   9  -1   43.86    2.00
  11  -9  -1   66.99    1.97
 -11  -9   1   65.63    1.79
  11   9  -1   63.65    1.97
 -11   9   1   67.02    1.88
   9  -9  -1   78.19    1.96
  -9  -9   1   83.42    1.89
  -9  -9   1   78.80    1.86
   9   9  -1   77.18    2.02
  -9   9   1   77.12    1.90
  -9   9   1   76.49    1.95
  -7  -9   1   56.15    1.43
  -7  -9   1   58.06    1.48
   7  -9  -1   58.12    1.42
   7  -9  -1   59.31    1.53
   7   9  -1   54.97    1.50
  -7   9   1   56.01    1.46
  -7   9   1   51.79    1.60
   5  -9  -1   14.05    0.73
  -5  -9   1   13.80    0.77
  -5  -9   1   11.47    0.81
  -5   9   1   14.97    0.85
  -5   9   1   13.08    0.94
   5   9  -1   13.26    0.92
   3  -9  -1    0.69    0.47
  -3  -9   1    0.92    0.44
  -3  -9   1    0.66    0.52
  -3   9   1    0.46    0.53
   3   9  -1    0.29    0.55
  -3   9   1    0.82    0.60
  -1  -9   1    2.33    0.52
   1  -9  -1    1.87    0.47
  -1  -9   1    2.33    0.40
   1   9  -1    1.17    0.51
  -1   9   1    2.20    0.51
  -1   9   1    1.35    0.57
   1  -9   1   22.12    0.73
  -1  -9  -1   21.69    0.78
   1  -9   1   21.84    0.93
  -1   9  -1   21.61    0.92
   1   9   1   22.51    0.94
   1   9   1   21.10    0.92
  -3  -9  -1   56.32    1.38
  -3  -9  -1   51.36    1.28
   3  -9   1   55.22    1.41
  -3   9  -1   54.20    1.36
   3   9   1   53.81    1.41
   3   9   1   53.16    1.42
   5  -9   1   29.45    1.09
  -5  -9  -1   30.53    0.97
  -5  -9  -1   30.93    1.05
  -5   9  -1   31.77    1.07
  -5   9  -1   28.55    1.08
   5   9   1   28.24    1.16
  -7  -9  -1    7.44    0.81
   7  -9   1    6.22    0.84
  -7  -9  -1    6.21    0.87
  -7   9  -1    6.20    0.72
   7   9   1    7.07    0.89
  -7   9  -1    6.56    0.74
  -9  -9  -1    1.52    0.73
   9  -9   1    3.17    0.93
  -9   9  -1    2.05    0.79
   9   9   1    1.08    0.98
  11  -9   1    0.19    1.16
 -11  -9  -1    0.53    0.84
 -11   9  -1    0.86    0.95
  11   9   1   -0.66    1.18
  12 -10  -1    1.14    1.15
 -12 -10   1    0.64    1.07
  12  10  -1    0.34    1.22
 -10 -10   1    4.21    0.92
  10  10  -1    3.33    1.05
 -10  10   1    2.49    0.95
   8 -10  -1   14.83    1.04
  -8 -10   1   16.12    1.03
  -8 -10   1   15.69    1.13
   8  10  -1   14.23    1.19
  -8  10   1   14.88    1.21
  -6 -10   1   42.47    1.32
  -6 -10   1   41.42    1.19
   6 -10  -1   43.29    1.26
  -6  10   1   42.66    1.45
  -6  10   1   42.58    1.31
   6  10  -1   43.67    1.44
   4 -10  -1   72.36    1.67
  -4 -10   1   76.29    1.62
  -4 -10   1   74.00    1.80
   4  10  -1   73.82    1.80
  -4  10   1   75.78    1.88
  -4  10   1   76.35    1.73
  -2 -10   1   70.67    1.72
   2 -10  -1   70.83    1.55
  -2  10   1   66.88    1.59
  -2  10   1   66.64    1.75
   2  10  -1   67.10    1.65
   0 -10   1   38.82    1.22
   0 -10  -1   38.16    1.07
   0  10   1   35.93    1.18
   0  10   1   35.57    1.19
   0  10  -1   38.99    1.20
  -2 -10  -1   11.61    0.77
  -2 -10  -1   10.21    0.83
   2 -10   1   10.63    0.85
   2  10   1    9.89    0.91
   2  10   1   10.94    0.90
  -2  10  -1    9.64    0.86
  -4 -10  -1    0.78    0.57
   4 -10   1   -0.35    0.67
  -4 -10  -1    1.06    0.54
  -4  10  -1    0.44    0.62
   4  10   1    0.12    0.69
   6 -10   1    2.10    0.72
  -6 -10  -1    2.15    0.65
  -6 -10  -1    0.65    0.67
   6  10   1    2.17    0.81
  -6  10  -1    0.99    0.72
   8 -10   1    9.66    1.25
  -8 -10  -1    9.82    0.97
   8  10   1   10.10    1.32
  -8  10  -1    9.94    1.19
  10 -10   1   15.39    1.57
 -10 -10  -1   14.87    1.22
 -10  10  -1   15.74    1.41
  10  10   1   14.15    1.53
 -11 -11   1   50.14    1.73
  11  11  -1   45.73    2.00
  -9 -11   1   48.23    1.66
   9  11  -1   44.37    1.81
  -7 -11   1   28.91    1.26
   7 -11  -1   29.29    1.21
  -7  11   1   27.91    1.55
   7  11  -1   27.37    1.39
   5 -11  -1    9.20    0.92
  -5 -11   1    8.22    0.93
   5  11  -1    7.92    1.07
  -5  11   1    9.05    1.12
  -5  11   1    8.66    0.99
   3 -11  -1    0.70    0.56
  -3 -11   1    0.31    0.65
  -3  11   1   -0.31    0.78
  -3  11   1    0.99    0.69
   3  11  -1   -0.33    0.69
  -1 -11   1    2.22    0.62
   1 -11  -1    3.51    0.59
  -1  11   1    2.93    0.78
  -1  11   1    1.22    0.65
  -1 -11  -1   15.07    0.89
   1 -11   1   15.25    1.03
  -1 -11  -1   13.68    0.97
  -1  11  -1   14.37    0.99
   1  11   1   16.08    1.03
  -3 -11  -1   30.02    1.07
  -3 -11  -1   29.24    1.16
   3 -11   1   27.97    1.22
  -3  11  -1   29.17    1.23
   3  11   1   30.80    1.29
   5 -11   1   20.87    1.21
  -5 -11  -1   23.24    1.18
  -5 -11  -1   19.77    1.00
   5  11   1   21.41    1.17
  -5  11  -1   22.04    1.21
   7 -11   1    7.88    0.96
  -7 -11  -1    6.02    0.93
  -7 -11  -1    6.06    0.82
   7  11   1    4.74    1.07
  -7  11  -1    6.08    1.00
  -9 -11  -1    0.99    0.85
   9 -11   1   -0.08    1.09
   9  11   1   -0.33    1.17
   8 -12  -1   13.19    1.32
  -8 -12   1   14.39    1.30
   8  12  -1   17.57    1.50
  -6 -12   1   25.68    1.30
   6  12  -1   27.98    1.47
  -6  12   1   27.02    1.51
  -4 -12   1   41.58    1.46
  -4  12   1   38.33    1.57
   4  12  -1   38.84    1.48
  -4  12   1   41.94    1.53
  -2 -12   1   41.00    1.41
   2 -12  -1   39.63    1.25
   2 -12  -1   35.53    1.41
  -2  12   1   36.07    1.38
  -2  12   1   41.06    1.51
   2  12  -1   39.73    1.40
   0 -12   1   22.14    1.21
   0 -12  -1   25.03    1.20
   0 -12  -1   20.85    1.06
   0  12   1   23.12    1.20
   0  12  -1   21.44    1.20
  -2 -12  -1    7.54    0.97
   2 -12   1    4.56    0.86
  -2 -12  -1    6.15    0.81
  -2  12  -1    5.53    0.87
   2  12   1    5.43    0.89
  -4 -12  -1    0.57    0.78
   4 -12   1   -0.21    0.86
  -4 -12  -1    0.45    0.77
  -4  12  -1    0.25    0.80
   4  12   1    0.76    0.92
   6 -12   1    1.89    1.04
  -6 -12  -1    2.87    0.84
  -6 -12  -1    2.36    0.90
  -6  12  -1    1.38    1.01
   6  12   1    2.24    1.04
  -8 -12  -1    7.51    1.09
  -8  12  -1    6.09    1.14
   8  12   1    9.22    1.29
  -7 -13   1   14.77    1.42
   7 -13  -1   12.81    1.44
   7  13  -1   15.20    1.56
   5 -13  -1    8.24    1.06
  -5 -13   1    6.90    1.08
   5  13  -1    7.20    1.07
  -3 -13   1    0.57    0.87
   3 -13  -1    1.25    0.93
  -3  13   1    0.41    0.98
   3  13  -1    0.32    0.92
   1 -13  -1    7.55    0.96
  -1 -13   1    8.39    1.16
   1  13  -1    7.60    0.99
  -1  13   1    7.11    1.03
   1 -13   1   15.48    1.29
  -1 -13  -1   13.56    1.22
   1  13   1   12.54    1.26
  -1  13  -1   15.22    1.28
   3 -13   1   11.61    1.29
  -3 -13  -1    9.15    1.18
  -3  13  -1   10.65    1.34
   3  13   1   10.33    1.33
  -5 -13  -1   12.50    1.17
   5 -13   1   10.32    1.26
  -5 -13  -1    8.67    1.09
   5  13   1   10.16    1.24
  -5  13  -1   10.27    1.34
   2 -14  -1   15.73    1.45
  -2 -14   1   17.37    1.43
   2  14  -1   17.68    1.54
  -2  14   1   17.45    1.60
   0 -14  -1   14.45    1.39
   0 -14   1   13.64    1.40
   0  14  -1   13.51    1.46
   0  14   1   15.53    1.52
   2 -14   1    5.36    1.15
  -2 -14  -1    2.84    1.07
  -2  14  -1    3.93    1.14
   2  14   1    4.43    1.14
  18   0  -2    2.56    1.27
  16   0  -2   -0.05    0.90
 -16   0   2    0.90    0.87
 -14   0   2    3.44    0.74
  14   0  -2    5.58    0.81
 -12   0   2    8.19    0.71
  12   0  -2   10.14    0.88
  12   0  -2    9.47    0.91
 -10   0   2   14.35    0.74
 -10   0   2   15.21    0.76
  10   0  -2   15.68    0.82
  10   0  -2   12.90    0.80
   8   0  -2   51.98    1.14
   8   0  -2   51.91    1.21
  -8   0   2   54.59    1.22
  -8   0   2   53.11    1.20
  -6   0   2    3.65    0.37
   6   0  -2    3.77    0.36
  -6   0   2    3.22    0.45
   6   0  -2    3.80    0.41
   4   0  -2  105.44    1.86
  -4   0   2  106.61    1.87
   4   0  -2  100.55    1.76
  -4   0   2  105.54    1.95
   2   0  -2   79.13    1.41
   2   0  -2   77.83    1.36
  -2   0   2   80.42    1.51
  -2   0   2   82.31    1.40
   0   0  -2  315.95    5.26
   0   0   2  319.05    5.48
   0   0   2  318.41    5.25
   0   0  -2  312.53    5.33
  -2   0  -2  121.81    2.09
  -2   0  -2  123.62    2.07
   2   0   2  114.49    2.12
   2   0   2  117.49    2.14
  -4   0  -2   82.76    1.53
   4   0   2   80.48    1.48
   4   0   2   83.66    1.68
  -4   0  -2   83.76    1.56
   6   0   2  278.85    4.81
  -6   0  -2  261.51    4.67
  -6   0  -2  275.08    4.77
  -8   0  -2   67.44    1.55
   8   0   2   67.68    1.68
  -8   0  -2   69.18    1.49
 -10   0  -2    0.42    0.54
  10   0   2   -0.15    0.80
 -10   0  -2    0.69    0.62
 -12   0  -2   12.22    1.01
  12   0   2   11.99    1.37
 -12   0  -2    9.60    1.02
  14   0   2   21.56    1.66
 -14   0  -2   20.13    1.40
  14   0   2   21.44    1.43
 -17  -1   2   14.24    1.31
  17  -1  -2   13.20    1.39
  17   1  -2   12.24    1.45
 -17   1   2   12.04    1.29
  15  -1  -2   13.71    1.18
 -15  -1   2   13.82    1.08
 -15   1   2   12.53    0.98
  15   1  -2   14.45    1.19
  13  -1  -2   25.98    1.12
 -13  -1   2   25.28    1.09
 -13   1   2   24.53    1.09
  13   1  -2   27.30    1.16
  13   1  -2   22.98    1.11
  11  -1  -2    0.93    0.55
  11  -1  -2    1.15    0.60
 -11  -1   2    1.01    0.53
  11   1  -2    1.68    0.60
 -11   1   2    1.97    0.54
  11   1  -2    1.01    0.55
  -9  -1   2   13.51    0.67
  -9  -1   2   14.11    0.70
   9  -1  -2   13.24    0.66
   9  -1  -2   12.93    0.71
  -9   1   2   11.98    0.67
   9   1  -2   12.61    0.70
  -9   1   2   13.54    0.68
   9   1  -2   13.71    0.68
   7  -1  -2   29.62    0.74
   7  -1  -2   31.33    0.84
  -7  -1   2   29.71    0.79
  -7  -1   2   31.25    0.82
   7   1  -2   30.96    0.82
  -7   1   2   30.12    0.83
   7   1  -2   29.90    0.74
  -7   1   2   30.51    0.81
   5  -1  -2   59.86    1.18
  -5  -1   2   60.64    1.21
  -5  -1   2   60.74    1.18
   5  -1  -2   59.33    1.09
   5   1  -2   61.38    1.18
   5   1  -2   61.64    1.11
  -5   1   2   60.33    1.24
  -3  -1   2   61.88    1.14
   3  -1  -2   63.02    1.15
  -3  -1   2   63.55    1.23
  -3   1   2   60.29    1.24
  -3   1   2   64.07    1.16
   3   1  -2   62.87    1.15
   3   1  -2   63.17    1.10
   1  -1  -2   41.42    0.77
  -1  -1   2   41.40    0.85
   1  -1  -2   41.02    0.76
   1   1  -2   41.24    0.77
   1   1  -2   41.89    0.74
  -1   1   2   40.90    0.79
   1   1  -2   42.08    0.78
  -1   1   2   38.87    0.85
   1  -1   2    7.92    0.35
  -1  -1  -2    7.83    0.24
   1  -1   2    7.87    0.36
  -1  -1  -2    7.69    0.28
   1   1   2    7.03    0.43
  -1   1  -2    7.91    0.25
  -1   1  -2    7.91    0.29
   1   1   2    7.31    0.33
  -3  -1  -2    1.38    0.22
   3  -1   2    1.73    0.29
   3  -1   2    1.69    0.22
  -3  -1  -2    2.70    0.31
   3   1   2    1.51    0.19
   3   1   2    1.65    0.40
  -3   1  -2    1.60    0.24
  -3   1  -2    1.33    0.23
  -5  -1  -2   38.21    0.91
   5  -1   2   35.53    0.99
  -5  -1  -2   37.76    0.84
  -5   1  -2   37.13    0.85
   5   1   2   36.52    0.72
  -5   1  -2   38.47    0.91
   5   1   2   37.32    1.09
   7  -1   2  189.05    3.46
  -7  -1  -2  185.26    3.31
  -7  -1  -2  180.55    3.39
  -7   1  -2  186.41    3.34
   7   1   2  187.75    3.49
  -7   1  -2  186.01    3.41
  -9  -1  -2  147.45    2.85
  -9  -1  -2  142.52    2.77
   9  -1   2  149.01    2.95
  -9   1  -2  142.95    2.78
   9   1   2  149.84    2.98
 -11  -1  -2  150.19    2.90
 -11  -1  -2  147.09    2.99
  11  -1   2  148.28    3.09
 -11   1  -2  148.03    3.00
  11   1   2  142.14    3.06
 -11   1  -2  149.46    2.92
  13  -1   2   84.14    2.37
 -13  -1  -2   80.01    2.11
 -13   1  -2   82.29    2.12
 -13   1  -2   84.59    2.07
  13   1   2   80.58    2.08
  13   1   2   80.10    2.27
  15  -1   2   26.40    1.92
 -15  -1  -2   28.23    1.59
  15  -1   2   26.72    1.66
  15   1   2   30.32    1.74
 -15   1  -2   29.41    1.76
  15   1   2   25.95    2.01
 -16  -2   2   -0.02    0.88
  16  -2  -2    2.90    0.96
  16   2  -2   -0.12    0.94
 -16   2   2    1.03    0.82
 -14  -2   2    4.14    0.74
  14  -2  -2    3.97    0.79
 -14   2   2    5.26    0.76
  14   2  -2    4.34    0.90
  14   2  -2    5.43    0.84
 -12  -2   2   14.71    0.90
  12  -2  -2   12.10    0.93
 -12   2   2   13.41    0.86
  12   2  -2   16.01    0.99
  12   2  -2   13.22    0.95
 -10  -2   2   15.94    0.78
  10  -2  -2   16.46    0.83
 -10  -2   2   17.69    0.76
  10  -2  -2   16.05    0.82
 -10   2   2   15.50    0.79
  10   2  -2   15.86    0.80
 -10   2   2   16.82    0.72
  10   2  -2   17.87    0.85
  -8  -2   2   33.19    0.88
   8  -2  -2   34.04    0.95
   8  -2  -2   34.35    0.89
  -8  -2   2   34.94    0.92
  -8   2   2   34.61    0.93
  -8   2   2   34.16    0.93
   8   2  -2   33.96    0.90
   8   2  -2   34.01    0.92
  -6  -2   2    2.38    0.32
   6  -2  -2    2.15    0.29
   6  -2  -2    2.46    0.28
  -6  -2   2    1.99    0.30
   6   2  -2    2.44    0.32
  -6   2   2    2.80    0.35
   6   2  -2    2.88    0.39
  -6   2   2    2.54    0.31
  -4  -2   2   93.66    1.78
   4  -2  -2   93.23    1.72
  -4  -2   2   95.60    1.72
  -4   2   2   93.48    1.73
  -4   2   2   97.99    1.62
  -4   2   2   97.45    1.83
   4   2  -2   97.31    1.71
   4   2  -2   94.79    1.67
  -2  -2   2   46.60    0.94
   2  -2  -2   45.07    0.86
   2  -2  -2   45.19    0.89
   2   2  -2   45.86    0.87
  -2   2   2   45.76    0.82
  -2   2   2   46.28    0.98
   2   2  -2   45.26    0.87
   0  -2  -2   97.19    1.69
   0  -2  -2   94.95    1.62
   0  -2   2   95.50    1.75
   0   2  -2   94.15    1.67
   0   2   2   96.15    1.70
   0   2   2   95.13    1.76
   0   2  -2   92.88    1.66
  -2  -2  -2  265.31    4.36
   2  -2   2  260.15    4.53
  -2  -2  -2  261.23    4.46
   2  -2   2  259.26    4.40
  -2   2  -2  267.59    4.44
   2   2   2  255.18    4.52
   2   2   2  267.91    4.47
  -2   2  -2  250.21    4.39
  -4  -2  -2  242.36    4.18
  -4  -2  -2  250.47    4.28
   4  -2   2  248.98    4.24
   4  -2   2  240.17    4.28
  -4   2  -2  251.34    4.22
   4   2   2  247.88    4.33
  -4   2  -2  244.69    4.28
   4   2   2  247.16    4.27
  -6  -2  -2  130.37    2.38
   6  -2   2  133.12    2.51
   6  -2   2  129.60    2.34
  -6  -2  -2  129.55    2.31
  -6  -2  -2  130.59    2.45
  -6   2  -2  132.84    2.49
  -6   2  -2  133.85    2.43
   6   2   2  131.76    2.60
   8  -2   2   30.18    1.13
  -8  -2  -2   29.90    0.97
  -8  -2  -2   30.46    0.94
  -8   2  -2   29.28    0.99
   8   2   2   28.78    1.23
  -8   2  -2   28.82    0.92
 -10  -2  -2    4.18    0.60
  10  -2   2    5.10    0.88
 -10  -2  -2    4.56    0.67
 -10   2  -2    3.91    0.73
 -10   2  -2    3.48    0.61
  10   2   2    4.24    0.86
 -12  -2  -2    4.03    0.80
  12  -2   2    3.30    1.10
  12   2   2    4.72    0.91
 -12   2  -2    4.32    0.83
  12   2   2    4.94    1.04
 -12   2  -2    3.89    0.74
  14  -2   2   23.76    1.72
 -14  -2  -2   23.32    1.41
 -14   2  -2   20.62    1.33
 -14   2  -2   22.03    1.56
  14   2   2   24.61    1.83
  14   2   2   19.54    1.39
  17  -3  -2   13.50    1.44
 -17  -3   2   18.10    1.41
  17   3  -2   13.00    1.68
 -17   3   2   14.18    1.33
 -15  -3   2   13.04    1.15
  15  -3  -2   14.37    1.18
  15   3  -2   12.85    1.26
 -15   3   2   13.19    1.14
  13  -3  -2   17.05    1.07
 -13  -3   2   17.38    1.01
  13   3  -2   17.00    1.17
  13   3  -2   18.01    1.16
 -13   3   2   17.64    1.02
  11  -3  -2    1.66    0.60
 -11  -3   2    1.85    0.56
  11   3  -2    1.53    0.60
  11   3  -2    1.07    0.66
 -11   3   2    1.52    0.54
   9  -3  -2    9.40    0.68
  -9  -3   2   10.15    0.62
   9  -3  -2    8.70    0.70
  -9  -3   2    9.43    0.64
  -9   3   2   10.33    0.66
   9   3  -2   10.80    0.72
   9   3  -2   10.42    0.73
  -9   3   2    9.60    0.66
  -7  -3   2   23.26    0.70
   7  -3  -2   23.61    0.76
  -7  -3   2   24.13    0.71
   7  -3  -2   22.47    0.63
   7   3  -2   23.65    0.76
   7   3  -2   23.39    0.73
  -7   3   2   23.19    0.73
  -7   3   2   23.24    0.76
  -5  -3   2   59.23    1.22
  -5  -3   2   60.76    1.17
   5  -3  -2   57.85    1.19
  -5   3   2   57.95    1.20
  -5   3   2   57.85    1.27
   5   3  -2   59.56    1.16
   5   3  -2   61.22    1.18
  -5   3   2   60.37    1.08
   3  -3  -2   67.22    1.25
  -3  -3   2   69.71    1.33
  -3  -3   2   66.85    1.23
  -3   3   2   67.54    1.37
   3   3  -2   67.71    1.24
  -3   3   2   68.31    1.20
   3   3  -2   65.99    1.25
  -3   3   2   69.72    1.30
   1  -3  -2   42.39    0.84
   1  -3  -2   42.38    0.77
  -1  -3   2   42.09    0.89
  -1   3   2   41.24    0.82
   1   3  -2   40.60    0.84
  -1   3   2   41.91    0.91
   1   3  -2   43.19    0.82
  -1  -3  -2    4.06    0.19
   1  -3   2    3.45    0.31
  -1  -3  -2    3.82    0.26
  -1   3  -2    3.56    0.23
  -1   3  -2    3.50    0.28
   1   3   2    3.86    0.40
   1   3   2    3.84    0.35
  -1   3  -2    3.93    0.35
  -3  -3  -2   19.83    0.57
   3  -3   2   19.85    0.63
   3  -3   2   19.70    0.55
  -3  -3  -2   20.18    0.50
  -3   3  -2   20.91    0.54
   3   3   2   19.36    0.73
   3   3   2   19.17    0.53
  -3   3  -2   19.12    0.56
   5  -3   2   62.54    1.34
  -5  -3  -2   59.65    1.28
  -5  -3  -2   62.26    1.22
   5  -3   2   58.63    1.20
  -5   3  -2   60.78    1.30
   5   3   2   61.63    1.47
  -5   3  -2   61.58    1.28
   5   3   2   62.46    1.20
  -7  -3  -2   88.87    1.80
  -7  -3  -2   88.10    1.74
   7  -3   2   86.67    1.86
  -7   3  -2   88.00    1.78
  -7   3  -2   88.94    1.85
   7   3   2   87.34    1.99
   9  -3   2  147.14    2.99
  -9  -3  -2  148.85    2.83
  -9  -3  -2  151.68    2.93
   9   3   2  152.92    3.08
  -9   3  -2  149.24    2.88
  -9   3  -2  152.22    2.96
 -11  -3  -2  162.26    3.17
  11  -3   2  157.66    3.24
  11   3   2  152.45    3.29
 -11   3  -2  155.30    3.14
  11   3   2  155.68    3.08
 -11   3  -2  154.86    3.09
 -13  -3  -2   63.04    1.85
  13  -3   2   63.42    2.06
  13   3   2   60.61    2.08
 -13   3  -2   64.67    1.81
 -13   3  -2   63.84    1.94
  15  -3   2   27.38    2.29
  15  -3   2   28.27    1.77
 -15  -3  -2   26.60    1.62
 -15   3  -2   28.57    1.53
  15   3   2   28.45    2.06
 -15   3  -2   23.92    1.76
 -16  -4   2   -0.30    0.93
  16  -4  -2    0.14    0.83
 -16   4   2    0.38    0.94
 -14  -4   2    2.58    0.77
  14  -4  -2    3.91    0.83
  14   4  -2    3.54    0.96
 -14   4   2    2.43    0.79
  14   4  -2    3.31    0.89
  12  -4  -2   18.37    1.04
 -12  -4   2   18.14    0.96
  12   4  -2   19.72    1.11
 -12   4   2   20.70    1.02
  12   4  -2   17.95    1.11
  10  -4  -2   22.94    0.95
  10  -4  -2   24.83    0.93
 -10  -4   2   24.22    0.88
 -10  -4   2   25.81    0.91
  10   4  -2   23.68    0.94
 -10   4   2   22.65    0.93
  10   4  -2   25.62    0.94
 -10   4   2   27.13    0.96
   8  -4  -2    8.39    0.64
  -8  -4   2    9.63    0.59
  -8  -4   2    9.40    0.62
   8  -4  -2    9.60    0.55
  -8   4   2   10.11    0.69
   8   4  -2    9.86    0.66
   8   4  -2    9.14    0.63
  -8   4   2   10.11    0.65
  -6  -4   2    1.65    0.33
   6  -4  -2    1.11    0.36
  -6  -4   2    0.93    0.32
  -6   4   2    1.20    0.28
  -6   4   2    0.82    0.38
  -6   4   2    0.99    0.33
   6   4  -2    1.15    0.36
   6   4  -2    1.19    0.33
  -4  -4   2   15.63    0.55
  -4  -4   2   16.07    0.48
   4  -4  -2   16.07    0.52
  -4   4   2   16.20    0.62
  -4   4   2   16.15    0.45
   4   4  -2   16.69    0.55
  -4   4   2   15.51    0.49
   4   4  -2   16.45    0.48
  -2  -4   2   47.83    0.88
   2  -4  -2   47.00    0.90
  -2  -4   2   47.89    1.02
   2  -4  -2   47.87    0.97
   2   4  -2   46.78    0.97
  -2   4   2   47.69    1.07
  -2   4   2   48.48    0.93
   2   4  -2   47.13    0.92
   0  -4   2   85.15    1.50
   0  -4  -2   84.30    1.48
   0  -4   2   84.17    1.65
   0   4  -2   86.51    1.60
   0   4  -2   91.20    1.57
   0   4   2   88.38    1.68
  -2  -4  -2  241.16    4.28
   2  -4   2  241.41    4.35
  -2  -4  -2  243.52    4.13
  -2   4  -2  253.74    4.22
  -2   4  -2  252.24    4.22
   2   4   2  251.88    4.27
  -2   4  -2  250.94    4.20
   2   4   2  243.49    4.35
  -4  -4  -2  233.19    4.00
   4  -4   2  231.71    3.94
   4  -4   2  220.16    4.00
  -4  -4  -2  222.22    3.85
   4   4   2  231.74    4.02
  -4   4  -2  224.74    3.94
  -4   4  -2  226.39    3.93
   4   4   2  225.84    4.01
   6  -4   2   68.25    1.38
  -6  -4  -2   68.18    1.48
  -6  -4  -2   68.65    1.39
   6  -4   2   68.04    1.52
   6   4   2   69.40    1.66
  -6   4  -2   68.50    1.45
  -6   4  -2   68.69    1.48
   6   4   2   71.81    1.41
   8  -4   2   23.87    1.01
  -8  -4  -2   22.81    0.89
   8   4   2   24.40    1.17
  -8   4  -2   21.17    0.90
   8   4   2   23.14    0.92
  -8   4  -2   23.74    0.87
  10  -4   2    5.61    0.87
 -10  -4  -2    5.65    0.70
  10   4   2    5.38    0.95
 -10   4  -2    6.98    0.95
 -10   4  -2    7.29    0.82
 -12  -4  -2    2.27    0.82
  12  -4   2    1.42    1.09
  12   4   2    1.37    1.01
 -12   4  -2    3.01    0.78
 -12   4  -2    2.75    0.84
 -14  -4  -2   19.51    1.40
  14  -4   2   20.98    1.79
  14   4   2   17.97    1.69
 -14   4  -2   18.71    1.39
 -14   4  -2   17.95    1.56
  15  -5  -2   14.30    1.27
 -15  -5   2   14.63    1.18
 -15   5   2   12.83    1.28
  15   5  -2   16.38    1.40
 -13  -5   2    7.16    0.93
  13  -5  -2    5.75    0.88
  13   5  -2    6.45    0.93
  13   5  -2    6.83    0.89
 -13   5   2    5.61    0.81
  11  -5  -2    2.32    0.65
 -11  -5   2    1.99    0.59
  11   5  -2    2.28    0.65
 -11   5   2    1.59    0.58
  11   5  -2    1.43    0.67
   9  -5  -2    4.13    0.62
   9  -5  -2    3.29    0.51
  -9  -5   2    3.68    0.51
  -9  -5   2    3.99    0.51
  -9   5   2    4.02    0.57
  -9   5   2    3.74    0.52
   9   5  -2    3.46    0.55
   9   5  -2    4.26    0.57
   7  -5  -2   21.56    0.78
  -7  -5   2   22.71    0.73
  -7  -5   2   22.58    0.71
  -7   5   2   22.38    0.87
  -7   5   2   23.12    0.78
   7   5  -2   20.15    0.70
  -7   5   2   23.95    0.72
   7   5  -2   23.34    0.83
   5  -5  -2   50.80    1.12
  -5  -5   2   50.58    1.14
  -5  -5   2   50.15    1.06
   5   5  -2   51.66    1.14
   5   5  -2   50.18    1.03
  -5   5   2   50.62    1.02
  -5   5   2   53.20    1.23
  -5   5   2   50.92    1.12
  -3  -5   2   56.79    1.07
   3  -5  -2   56.21    1.15
  -3  -5   2   57.01    1.21
   3  -5  -2   55.63    1.09
  -3   5   2   54.03    1.23
   3   5  -2   53.88    1.07
   3   5  -2   57.30    1.17
  -3   5   2   56.18    1.10
   1  -5  -2   31.12    0.75
  -1  -5   2   31.47    0.62
   1  -5  -2   30.51    0.60
  -1  -5   2   30.64    0.80
   1   5  -2   30.72    0.78
   1   5  -2   31.51    0.69
  -1   5   2   31.68    0.75
  -1   5   2   32.06    0.84
  -1  -5  -2    7.07    0.37
   1  -5   2    6.34    0.30
   1  -5   2    6.90    0.45
  -1   5  -2    7.18    0.49
   1   5   2    6.59    0.52
  -1   5  -2    6.58    0.41
   1   5   2    7.47    0.51
   3  -5   2    8.10    0.51
  -3  -5  -2    8.76    0.49
  -3   5  -2    8.11    0.50
  -3   5  -2    9.24    0.57
   3   5   2    8.73    0.65
   3   5   2    6.76    0.39
   3   5   2    8.82    0.51
  -3   5  -2    7.05    0.40
  -5  -5  -2   45.92    1.08
   5  -5   2   46.17    1.15
   5  -5   2   44.44    1.05
  -5   5  -2   46.37    1.06
  -5   5  -2   47.06    1.10
   5   5   2   48.50    1.31
   5   5   2   47.68    1.07
  -7  -5  -2   86.81    1.84
   7  -5   2   88.77    1.87
  -7   5  -2   86.40    1.83
   7   5   2   88.31    2.05
  -7   5  -2   86.90    1.82
  -9  -5  -2  115.77    2.42
   9  -5   2  116.48    2.45
  -9   5  -2  119.08    2.41
  -9   5  -2  114.64    2.44
   9   5   2  120.84    2.63
 -11  -5  -2   89.41    2.12
  11  -5   2   88.38    2.23
 -11   5  -2   88.11    2.12
 -11   5  -2   89.70    2.11
  11   5   2   88.78    2.34
 -13  -5  -2   62.52    1.88
  13  -5   2   59.94    2.24
  13   5   2   58.81    2.13
 -13   5  -2   59.55    1.84
  16  -6  -2    0.45    1.07
 -16  -6   2    1.12    1.00
 -16   6   2   -0.85    1.01
  16   6  -2    0.38    1.21
  14  -6  -2    2.73    0.93
 -14  -6   2    3.05    0.85
  14   6  -2    2.35    1.00
 -14   6   2    1.83    0.83
 -12  -6   2   13.61    0.96
  12  -6  -2   13.40    1.04
 -12   6   2   12.31    0.96
  12   6  -2   14.79    1.10
  10  -6  -2   21.89    1.00
 -10  -6   2   22.53    0.94
 -10  -6   2   23.37    0.94
 -10   6   2   20.29    0.92
 -10   6   2   20.46    1.00
  10   6  -2   22.46    1.04
   8  -6  -2    5.57    0.68
  -8  -6   2    4.24    0.57
  -8  -6   2    5.44    0.63
   8  -6  -2    4.67    0.56
   8   6  -2    4.65    0.58
  -8   6   2    5.15    0.69
  -8   6   2    5.41    0.62
   8   6  -2    4.65    0.57
  -6  -6   2    3.37    0.43
   6  -6  -2    3.05    0.48
  -6  -6   2    2.63    0.39
   6   6  -2    3.51    0.48
  -6   6   2    2.19    0.54
   6   6  -2    2.92    0.39
  -6   6   2    2.77    0.42
  -6   6   2    3.15    0.37
  -4  -6   2    0.27    0.27
   4  -6  -2    0.87    0.36
  -4  -6   2    0.31    0.35
   4  -6  -2    2.92    0.36
  -4   6   2    0.37    0.32
   4   6  -2    0.54    0.37
  -4   6   2    0.66    0.44
   4   6  -2    0.24    0.28
  -2  -6   2   62.06    1.16
  -2  -6   2   61.73    1.33
   2  -6  -2   59.93    1.25
   2  -6  -2   60.20    1.14
   2   6  -2   60.56    1.29
  -2   6   2   62.46    1.39
  -2   6   2   59.94    1.24
   2   6  -2   62.70    1.18
   0  -6   2  157.10    2.84
   0  -6   2  148.61    2.62
   0  -6  -2  152.31    2.74
   0   6   2  152.23    2.72
   0   6  -2  149.71    2.66
   0   6  -2  154.94    2.74
   0   6   2  149.14    2.84
  -2  -6  -2  108.39    2.03
   2  -6   2  104.21    2.08
   2  -6   2  104.41    1.91
   2   6   2  108.84    2.07
  -2   6  -2  104.08    1.98
  -2   6  -2  112.23    2.04
   2   6   2  106.88    2.09
   4  -6   2   91.74    1.85
  -4  -6  -2   95.48    1.84
   4   6   2   92.18    1.94
  -4   6  -2   91.41    1.83
  -4   6  -2   91.49    1.80
   4   6   2   91.71    1.85
  -4   6  -2   88.14    1.73
   6  -6   2   93.23    1.94
   6  -6   2   92.19    1.88
  -6  -6  -2   92.72    1.93
   6   6   2   93.46    2.08
  -6   6  -2   94.92    1.91
   6   6   2   93.87    1.89
  -8  -6  -2   41.67    1.23
   8  -6   2   42.16    1.29
   8   6   2   40.92    1.50
  -8   6  -2   42.23    1.22
  -8   6  -2   41.98    1.25
  10  -6   2    2.13    0.83
 -10  -6  -2    1.27    0.59
 -10   6  -2    0.66    0.69
  10   6   2    0.40    0.97
 -12  -6  -2    5.64    0.92
  12  -6   2    5.01    1.15
 -12   6  -2    3.69    0.89
  12   6   2    5.30    1.25
  14  -6   2   12.57    1.77
  14   6   2   12.56    1.51
 -15  -7   2   16.59    1.36
  15  -7  -2   14.35    1.45
  15   7  -2   16.28    1.75
 -15   7   2   14.53    1.50
  13  -7  -2    3.13    0.94
 -13  -7   2    2.82    0.82
  13   7  -2    3.15    1.07
 -13   7   2    2.80    0.84
  11  -7  -2    1.42    0.73
 -11  -7   2    1.58    0.71
  11   7  -2    1.20    0.78
 -11   7   2    0.50    0.67
   9  -7  -2    1.39    0.62
  -9  -7   2    0.64    0.50
  -9  -7   2    0.63    0.51
  -9   7   2    0.41    0.65
  -9   7   2    0.25    0.53
   9   7  -2    0.21    0.62
  -7  -7   2   22.40    0.89
  -7  -7   2   23.22    0.82
   7  -7  -2   24.74    0.92
  -7   7   2   24.71    0.85
  -7   7   2   23.18    0.96
   7   7  -2   23.93    0.94
  -7   7   2   21.25    0.80
   5  -7  -2   44.64    1.11
  -5  -7   2   44.88    1.13
  -5  -7   2   45.47    1.04
   5  -7  -2   46.94    1.11
   5   7  -2   46.06    0.99
  -5   7   2   45.55    1.24
  -5   7   2   44.36    1.04
   5   7  -2   45.47    1.13
   3  -7  -2   35.68    0.83
  -3  -7   2   35.42    0.81
   3  -7  -2   33.76    0.90
  -3  -7   2   35.57    0.95
  -3   7   2   33.64    1.05
   3   7  -2   34.98    0.79
   3   7  -2   35.06    0.93
  -3   7   2   35.63    0.91
  -1  -7   2   21.13    0.74
  -1  -7   2   22.17    0.58
   1  -7  -2   23.32    0.70
   1   7  -2   22.25    0.63
   1   7  -2   23.26    0.79
  -1   7   2   21.60    0.73
  -1   7   2   21.84    0.79
   1  -7   2    8.30    0.60
   1  -7   2    8.00    0.42
  -1  -7  -2    9.08    0.54
  -1   7  -2    8.50    0.64
  -1   7  -2    7.89    0.52
   1   7   2    8.10    0.63
   1   7   2    8.91    0.67
   3  -7   2    1.11    0.41
   3  -7   2    1.83    0.35
  -3  -7  -2    1.28    0.40
  -3   7  -2    0.88    0.40
   3   7   2    1.05    0.51
   3   7   2    1.17    0.45
  -3   7  -2    1.23    0.45
  -5  -7  -2   33.99    0.96
   5  -7   2   35.55    1.05
  -5   7  -2   35.59    1.01
  -5   7  -2   36.89    1.09
   5   7   2   37.84    1.09
   5   7   2   34.95    1.22
   7  -7   2   79.66    1.83
  -7  -7  -2   81.35    1.79
   7   7   2   81.67    2.01
  -7   7  -2   77.85    1.79
   9  -7   2   70.86    1.83
  -9  -7  -2   72.64    1.77
   9   7   2   70.98    2.03
  -9   7  -2   72.20    1.78
 -11  -7  -2   55.00    1.68
  11  -7   2   55.38    1.91
  11   7   2   53.29    2.02
 -11   7  -2   55.40    1.69
 -13  -7  -2   58.78    1.89
 -13   7  -2   54.86    1.90
  13   7   2   55.85    2.24
  14  -8  -2    3.29    1.10
 -14  -8   2    2.30    0.96
 -14   8   2    1.73    1.01
  14   8  -2    2.81    1.29
 -12  -8   2    8.59    1.03
  12  -8  -2    9.67    1.26
 -12   8   2    8.59    1.05
  12   8  -2    8.21    1.00
 -10  -8   2   16.51    0.95
  10  -8  -2   16.36    1.12
 -10  -8   2   14.17    0.99
 -10   8   2   15.82    0.96
  10   8  -2   14.30    1.09
 -10   8   2   17.98    1.26
  -8  -8   2   10.82    0.79
   8  -8  -2   11.70    0.84
  -8  -8   2   10.55    0.80
   8   8  -2   10.36    0.92
  -8   8   2   11.64    0.98
  -8   8   2   10.26    0.79
   6  -8  -2    2.15    0.61
  -6  -8   2    2.62    0.53
   6  -8  -2    2.90    0.52
  -6  -8   2    2.17    0.47
   6   8  -2    1.61    0.59
  -6   8   2    2.59    0.50
  -6   8   2    1.87    0.61
   4  -8  -2    0.02    0.39
  -4  -8   2    0.94    0.42
  -4  -8   2    0.53    0.45
  -4   8   2    0.48    0.53
  -4   8   2    0.27    0.42
   4   8  -2    0.66    0.50
   2  -8  -2   27.13    0.81
  -2  -8   2   26.73    0.88
  -2  -8   2   27.02    0.72
   2   8  -2   26.10    0.85
  -2   8   2   27.17    1.01
  -2   8   2   27.96    0.89
   0  -8   2   80.41    1.75
   0  -8  -2   80.68    1.64
   0   8   2   78.30    1.76
   0   8  -2   79.07    1.69
   0   8   2   78.88    1.68
  -2  -8  -2   81.00    1.71
   2  -8   2   84.21    1.82
  -2   8  -2   84.99    1.77
   2   8   2   85.05    1.78
  -2   8  -2   82.36    1.66
   2   8   2   80.74    1.81
   4  -8   2   71.43    1.64
  -4  -8  -2   72.15    1.60
   4   8   2   71.45    1.72
   4   8   2   71.38    1.64
  -4   8  -2   73.88    1.64
  -4   8  -2   71.55    1.58
   6  -8   2   65.60    1.56
  -6  -8  -2   56.92    1.46
  -6  -8  -2   59.81    1.48
  -6   8  -2   60.10    1.57
  -6   8  -2   60.33    1.48
   6   8   2   58.94    1.60
   8  -8   2   26.29    1.20
  -8  -8  -2   25.98    1.09
  -8   8  -2   26.25    1.11
   8   8   2   27.56    1.27
 -10  -8  -2    2.82    0.81
  10  -8   2    2.62    0.96
  10   8   2    4.86    1.14
 -10   8  -2    2.94    0.85
 -12  -8  -2    2.69    0.99
  12  -8   2    2.55    1.43
 -12   8  -2    1.98    0.99
  12   8   2    2.97    1.32
 -13  -9   2    2.81    1.01
  13  -9  -2    4.16    1.19
 -13   9   2    2.05    0.99
  13   9  -2    3.97    1.18
 -11  -9   2   -0.19    0.83
  11  -9  -2   -0.03    0.96
 -11   9   2    1.67    0.81
  11   9  -2    0.03    0.91
  -9  -9   2   -0.05    0.61
  -9  -9   2   -0.04    0.66
   9  -9  -2    0.42    0.73
   9   9  -2    1.28    0.76
  -9   9   2    1.18    0.69
  -9   9   2   -0.78    0.77
   7  -9  -2   12.75    0.82
  -7  -9   2   12.60    0.89
  -7  -9   2   13.53    0.81
  -7   9   2   13.76    1.06
   7   9  -2   14.93    1.02
  -5  -9   2   35.18    1.11
   5  -9  -2   33.67    1.00
   5   9  -2   32.08    1.15
  -5   9   2   32.66    1.22
  -3  -9   2   26.70    0.98
   3  -9  -2   25.52    0.86
   3   9  -2   25.36    0.97
  -3   9   2   25.46    1.07
  -3   9   2   26.54    0.90
  -1  -9   2   19.97    0.89
   1  -9  -2   18.90    0.77
  -1   9   2   18.67    0.92
   1   9  -2   17.65    0.80
  -1   9   2   20.88    0.87
  -1  -9  -2    6.75    0.63
   1  -9   2    7.89    0.74
  -1   9  -2    6.31    0.74
   1   9   2    5.97    0.78
   1   9   2    8.03    0.79
  -3  -9  -2    1.75    0.52
   3  -9   2    1.85    0.59
   3   9   2    2.35    0.63
   3   9   2    2.17    0.65
  -3   9  -2    1.73    0.53
  -3   9  -2    1.40    0.58
  -5  -9  -2   19.69    0.90
  -5  -9  -2   20.22    0.91
   5  -9   2   19.13    1.02
  -5   9  -2   19.41    0.92
   5   9   2   18.41    1.12
  -5   9  -2   18.49    1.01
   7  -9   2   38.89    1.35
  -7  -9  -2   35.50    1.22
   7   9   2   37.71    1.52
  -7   9  -2   37.99    1.35
  -9  -9  -2   48.35    1.53
   9  -9   2   49.64    1.66
   9   9   2   48.22    1.83
  -9   9  -2   47.28    1.57
  11  -9   2   56.45    2.17
 -11  -9  -2   53.52    1.79
 -11   9  -2   51.02    1.83
  11   9   2   52.31    2.17
 -12  10   2   10.63    1.28
  12  10  -2   12.13    1.52
  10 -10  -2   12.70    1.15
 -10 -10   2   12.47    1.11
  10  10  -2   13.23    1.31
  -8 -10   2    6.77    0.92
   8 -10  -2    9.33    0.90
  -8  10   2    8.30    1.16
   8  10  -2    8.44    1.11
   6 -10  -2    3.17    0.60
  -6 -10   2    1.57    0.65
  -6  10   2    2.78    0.81
   6  10  -2    1.68    0.74
  -4 -10   2    2.21    0.63
   4 -10  -2    1.27    0.58
   4  10  -2    0.69    0.63
  -4  10   2    0.95    0.73
  -4  10   2    0.88    0.64
  -2 -10   2    8.99    0.82
   2 -10  -2    8.58    0.79
   2  10  -2    8.10    0.85
  -2  10   2    9.29    0.87
  -2  10   2    9.82    0.84
   0 -10   2   28.86    1.12
   0 -10  -2   30.35    0.98
   0  10  -2   31.61    1.12
   0  10   2   32.39    1.19
   0  10   2   29.08    1.12
  -2 -10  -2   68.34    1.59
   2 -10   2   68.48    1.74
  -2  10  -2   70.40    1.69
   2  10   2   69.33    1.74
   2  10   2   69.08    1.72
  -4 -10  -2   66.12    1.61
   4 -10   2   70.31    1.78
   4  10   2   69.58    1.81
  -4  10  -2   64.97    1.69
   4  10   2   67.58    1.76
  -6 -10  -2   32.02    1.25
  -6 -10  -2   30.62    1.16
   6 -10   2   30.90    1.33
   6  10   2   31.63    1.44
  -6  10  -2   28.85    1.20
  -6  10  -2   31.06    1.36
  -8 -10  -2    9.66    1.04
   8 -10   2   12.07    1.27
   8  10   2   11.15    1.42
  -8  10  -2   10.76    1.14
  10 -10   2    3.08    1.20
 -10 -10  -2    3.67    0.97
  10  10   2    1.87    1.32
 -10  10  -2    2.59    1.13
  11 -11  -2    0.37    1.05
  11  11  -2    0.87    1.18
   9 -11  -2    1.36    0.78
  -9 -11   2    2.96    0.96
  -9  11   2    1.27    1.05
   9  11  -2    1.22    1.02
   7 -11  -2    6.58    0.82
  -7 -11   2    6.34    0.88
   7  11  -2    5.73    0.96
  -7  11   2    7.40    1.06
   5 -11  -2   19.63    1.04
  -5 -11   2   18.57    1.10
  -5  11   2   17.94    1.12
   5  11  -2   19.06    1.13
  -5  11   2   19.50    1.27
   3 -11  -2   25.12    1.06
  -3 -11   2   23.18    1.11
   3  11  -2   26.21    1.13
  -3  11   2   24.68    1.11
  -3  11   2   22.60    1.24
   1 -11  -2   15.88    0.88
  -1 -11   2   16.48    1.01
  -1  11   2   13.82    0.99
   1  11  -2   13.77    0.92
  -1  11   2   15.57    1.09
   1 -11   2    2.83    0.76
  -1 -11  -2    4.30    0.70
   1  11   2    2.85    0.75
  -1  11  -2    2.74    0.74
   1  11   2    3.24    0.78
  -3 -11  -2    0.90    0.69
   3 -11   2    0.87    0.73
   3  11   2    0.43    0.80
   3  11   2   -0.12    0.81
  -3  11  -2    0.64    0.72
   5 -11   2    9.17    1.19
  -5 -11  -2    7.49    0.98
  -5 -11  -2    5.74    0.81
   5  11   2    7.39    1.04
  -5  11  -2    6.52    0.95
  -7 -11  -2   20.79    1.19
  -7  11  -2   22.65    1.39
   7  11   2   22.90    1.55
   9 -11   2   39.07    1.91
  -9 -11  -2   35.90    1.55
 -10 -12   2    9.21    1.25
   8 -12  -2    5.87    0.94
  -8 -12   2    4.50    0.97
  -8  12   2    5.59    1.26
   8  12  -2    4.79    1.14
   6 -12  -2    3.14    0.87
  -6 -12   2    1.61    0.86
   6  12  -2    3.76    0.93
  -6  12   2    2.69    1.15
  -4 -12   2   -0.26    0.75
   4 -12  -2    0.23    0.77
   4  12  -2   -0.08    0.80
  -4  12   2    0.15    0.97
  -4  12   2   -0.31    0.85
  -2 -12   2    6.99    0.86
   2 -12  -2    6.95    0.83
   2  12  -2    8.88    1.09
  -2  12   2    8.43    1.16
  -2  12   2    6.65    0.84
   0 -12  -2   22.50    1.06
   0 -12   2   22.07    1.24
   0  12   2   24.45    1.33
   0  12  -2   24.29    1.25
   0  12   2   25.56    1.26
  -2 -12  -2   30.78    1.21
   2 -12   2   30.97    1.39
  -2 -12  -2   32.51    1.34
   2  12   2   30.33    1.41
  -2  12  -2   30.71    1.37
   2  12   2   30.50    1.42
   4 -12   2   32.92    1.47
  -4 -12  -2   31.05    1.34
  -4 -12  -2   29.20    1.25
  -4  12  -2   31.92    1.40
   4  12   2   32.25    1.50
  -6 -12  -2   28.69    1.50
   6 -12   2   23.67    1.49
  -6 -12  -2   28.29    1.35
   6  12   2   26.71    1.60
  -6  12  -2   29.25    1.52
  -7 -13   2    6.00    1.05
  -7  13   2    5.83    1.31
   7  13  -2    4.47    1.09
  -5 -13   2   11.43    1.27
  -5  13   2   11.12    1.51
   5  13  -2    9.53    1.10
  -3 -13   2   15.62    1.25
   3 -13  -2   14.34    1.16
  -3  13   2   13.64    1.41
   3  13  -2   14.48    1.32
  -3  13   2   13.74    1.43
   1 -13  -2   10.95    1.18
  -1 -13   2   11.45    1.23
  -1  13   2   10.17    1.34
  -1  13   2   10.46    1.23
   1  13  -2   11.41    1.24
  -1 -13  -2    2.03    0.82
   1 -13   2    3.34    0.96
  -1 -13  -2    2.74    0.92
   1  13   2    1.83    1.02
  -1  13  -2    2.45    0.97
   3 -13   2    0.23    1.07
  -3 -13  -2   -0.31    0.89
  -3 -13  -2    0.35    0.86
  -3  13  -2    0.53    0.96
   3  13   2   -0.34    1.06
  -5 -13  -2    3.46    1.03
   5 -13   2    3.36    1.25
  -5 -13  -2    3.53    0.95
  -5  13  -2    5.94    1.23
   5  13   2    3.97    1.24
  -2  14   2    3.77    1.14
   0  14  -2   10.70    1.29
   0  14   2   10.94    1.30
  18   0  -3   29.75    1.65
 -18   0   3   28.50    1.52
  16   0  -3   55.84    1.78
 -16   0   3   55.89    1.72
  14   0  -3   65.07    1.74
 -14   0   3   67.76    1.73
 -12   0   3   38.93    1.19
  12   0  -3   39.78    1.25
 -10   0   3    0.09    0.51
  10   0  -3    0.46    0.43
 -10   0   3   -0.18    0.43
  10   0  -3    0.44    0.51
   8   0  -3   15.12    0.67
  -8   0   3   14.52    0.73
  -8   0   3   15.00    0.61
   8   0  -3   14.84    0.51
   6   0  -3  121.95    2.24
   6   0  -3  121.17    2.10
  -6   0   3  127.97    2.26
  -6   0   3  125.16    2.38
   4   0  -3  416.98    6.79
  -4   0   3  417.50    6.94
  -4   0   3  409.85    7.17
   4   0  -3  400.10    6.87
   2   0  -3  689.64   11.20
  -2   0   3  664.90   11.64
  -2   0   3  672.43   11.10
   2   0  -3  680.98   11.32
   0   0   3  605.19   10.56
   0   0   3  621.58   10.15
   0   0  -3  633.93   10.18
   0   0  -3  598.21   10.29
  -2   0  -3  456.06    7.73
   2   0   3  466.73    7.78
  -2   0  -3  475.93    7.83
   2   0   3  458.35    7.99
   4   0   3  474.54    7.93
  -4   0  -3  474.01    7.95
  -4   0  -3  463.21    7.83
   4   0   3  459.45    8.02
   6   0   3   35.51    1.17
  -6   0  -3   36.54    1.00
  -6   0  -3   37.29    0.93
  -8   0  -3    1.65    0.46
   8   0   3    2.55    0.77
  -8   0  -3    1.84    0.57
 -10   0  -3    1.12    0.63
  10   0   3    1.90    0.93
 -10   0  -3    1.21    0.61
 -12   0  -3   29.64    1.25
  12   0   3   28.65    1.73
 -12   0  -3   27.00    1.33
  14   0   3   44.43    2.05
 -14   0  -3   46.39    1.93
 -14   0  -3   46.01    1.71
  17  -1  -3   -0.13    0.97
 -17  -1   3    1.07    0.92
 -17   1   3    1.03    0.89
  17   1  -3    0.33    1.05
 -15  -1   3   12.22    1.05
  15  -1  -3    9.64    1.10
 -15   1   3    9.47    1.00
  15   1  -3   12.26    1.14
  13  -1  -3   57.30    1.58
 -13  -1   3   60.99    1.55
  13   1  -3   59.34    1.58
 -13   1   3   58.12    1.55
 -11  -1   3  183.82    3.44
  11  -1  -3  187.54    3.45
 -11  -1   3  179.61    3.43
  11   1  -3  186.37    3.44
 -11   1   3  182.52    3.44
  11   1  -3  183.75    3.27
  -9  -1   3  320.85    5.66
   9  -1  -3  323.15    5.41
  -9  -1   3  329.96    5.75
   9  -1  -3  322.23    5.61
   9   1  -3  324.12    5.44
  -9   1   3  320.30    5.67
   9   1  -3  326.43    5.61
  -9   1   3  319.95    5.76
   7  -1  -3  420.22    6.98
  -7  -1   3  415.73    7.20
  -7  -1   3  406.78    7.02
  -7   1   3  403.30    7.20
   7   1  -3  401.70    6.79
   7   1  -3  412.05    6.95
  -7   1   3  416.75    7.04
  -5  -1   3  179.47    3.06
  -5  -1   3  177.56    3.20
   5  -1  -3  174.74    3.06
   5   1  -3  177.29    3.06
   5   1  -3  173.17    2.94
  -5   1   3  172.00    3.22
  -5   1   3  174.24    3.07
   3  -1  -3  128.63    2.25
  -3  -1   3  133.13    2.24
  -3  -1   3  129.95    2.40
  -3   1   3  130.15    2.27
   3   1  -3  132.17    2.27
  -3   1   3  126.16    2.43
   3   1  -3  129.53    2.20
  -3   1   3  125.24    2.20
  -1  -1   3   85.02    1.68
   1  -1  -3   87.44    1.54
   1  -1  -3   90.09    1.56
  -1  -1   3   88.90    1.56
  -1   1   3   85.65    1.61
   1   1  -3   83.65    1.56
  -1   1   3   86.88    1.69
   1   1  -3   89.22    1.52
  -1  -1  -3   46.84    0.91
   1  -1   3   48.59    1.02
   1  -1   3   45.62    1.00
  -1  -1  -3   47.13    0.94
  -1   1  -3   45.63    0.93
   1   1   3   49.67    1.10
  -1   1  -3   46.23    0.90
   1   1   3   45.63    1.00
   3  -1   3  142.65    2.57
  -3  -1  -3  138.47    2.45
  -3  -1  -3  137.22    2.50
   3  -1   3  133.87    2.52
   3   1   3  141.74    2.64
  -3   1  -3  141.06    2.49
   3   1   3  140.60    2.50
  -3   1  -3  141.56    2.47
   5  -1   3  267.73    4.65
   5  -1   3  260.15    4.56
  -5  -1  -3  265.41    4.61
  -5  -1  -3  260.98    4.51
   5   1   3  259.49    4.54
  -5   1  -3  255.61    4.60
  -5   1  -3  266.68    4.54
   5   1   3  268.87    4.70
  -7  -1  -3  288.38    5.04
   7  -1   3  289.39    5.19
  -7  -1  -3  296.32    5.16
   7   1   3  293.77    5.25
  -7   1  -3  289.68    5.16
  -7   1  -3  286.36    5.06
  -9  -1  -3  164.49    3.19
  -9  -1  -3  163.57    3.10
   9  -1   3  161.24    3.31
  -9   1  -3  164.22    3.13
   9   1   3  165.08    3.34
  -9   1  -3  168.32    3.20
  11  -1   3   80.78    2.23
 -11  -1  -3   82.59    1.96
 -11  -1  -3   80.78    2.01
 -11   1  -3   83.15    2.03
 -11   1  -3   82.63    1.94
  11   1   3   82.02    2.22
  13  -1   3   24.41    1.70
 -13  -1  -3   22.32    1.40
 -13  -1  -3   24.19    1.32
 -13   1  -3   24.40    1.51
 -13   1  -3   24.19    1.40
  13   1   3   22.85    1.68
 -18  -2   3   31.47    1.71
  18  -2  -3   27.79    1.66
  18   2  -3   24.53    1.73
 -18   2   3   27.26    1.53
 -16  -2   3   49.42    1.64
  16  -2  -3   52.14    1.71
  16   2  -3   51.32    1.74
 -16   2   3   49.34    1.66
  14  -2  -3   57.19    1.65
 -14  -2   3   59.84    1.63
 -14   2   3   58.38    1.57
  14   2  -3   57.63    1.67
  12  -2  -3   40.01    1.27
 -12  -2   3   38.94    1.21
  12   2  -3   42.57    1.20
 -12   2   3   42.01    1.25
  12   2  -3   42.31    1.33
 -10  -2   3    0.99    0.44
  10  -2  -3    0.63    0.44
 -10  -2   3    0.37    0.49
  10   2  -3    0.85    0.46
  10   2  -3    0.71    0.50
 -10   2   3    1.48    0.46
 -10   2   3    0.96    0.55
  -8  -2   3   16.60    0.69
   8  -2  -3   17.60    0.58
   8  -2  -3   19.40    0.74
  -8  -2   3   18.23    0.69
   8   2  -3   19.07    0.73
  -8   2   3   17.85    0.74
   8   2  -3   17.64    0.59
  -8   2   3   18.04    0.69
   6  -2  -3  124.44    2.25
  -6  -2   3  123.34    2.33
  -6  -2   3  121.26    2.23
  -6   2   3  121.88    2.38
   6   2  -3  122.40    2.22
  -6   2   3  122.18    2.25
   6   2  -3  122.31    2.14
   4  -2  -3  360.31    6.01
  -4  -2   3  357.95    6.05
  -4  -2   3  351.80    6.26
   4   2  -3  358.74    5.93
   4   2  -3  360.62    6.01
  -4   2   3  363.17    6.09
  -4   2   3  354.93    6.31
   2  -2  -3  580.32    9.80
  -2  -2   3  577.10   10.05
   2  -2  -3  584.64    9.66
  -2  -2   3  588.10    9.88
   2   2  -3  596.34    9.60
   2   2  -3  584.05    9.68
  -2   2   3  585.72    9.59
  -2   2   3  573.33   10.08
   0  -2   3  587.62   10.67
   0  -2  -3  638.96   10.44
   0  -2  -3  623.22   10.28
   0   2  -3  613.78   10.24
   0   2   3  629.32   10.28
   0   2  -3  625.49   10.31
   0   2   3  634.67   10.70
   0   2  -3  621.47   10.48
   2  -2   3  437.54    7.41
   2  -2   3  441.95    7.67
  -2  -2  -3  447.79    7.39
  -2  -2  -3  448.23    7.53
  -2   2  -3  449.53    7.43
   2   2   3  441.56    7.49
   2   2   3  447.99    7.66
  -2   2  -3  438.34    7.49
  -4  -2  -3  285.62    5.03
   4  -2   3  289.63    5.07
   4  -2   3  291.50    5.01
  -4  -2  -3  284.93    4.91
   4   2   3  297.26    5.12
  -4   2  -3  293.83    5.03
  -4   2  -3  291.21    4.97
   4   2   3  291.09    5.04
  -6  -2  -3   57.14    1.30
   6  -2   3   54.75    1.44
  -6  -2  -3   59.60    1.24
  -6   2  -3   57.80    1.33
   6   2   3   56.82    1.57
  -6   2  -3   58.12    1.29
  -8  -2  -3    1.01    0.48
   8  -2   3    0.19    0.76
  -8  -2  -3    1.00    0.51
  -8   2  -3    1.75    0.60
   8   2   3    1.37    0.78
  -8   2  -3    1.61    0.50
 -10  -2  -3    7.99    0.91
 -10  -2  -3    7.37    0.88
  10  -2   3    7.93    1.03
  10   2   3    7.16    1.02
 -10   2  -3    6.83    0.84
 -10   2  -3    7.44    0.84
 -12  -2  -3   30.97    1.39
 -12  -2  -3   32.20    1.32
  12  -2   3   32.85    1.69
 -12   2  -3   32.42    1.35
 -12   2  -3   34.93    1.46
  12   2   3   34.19    1.70
 -14  -2  -3   34.97    1.65
  14  -2   3   33.32    2.00
 -14   2  -3   32.23    1.70
  14   2   3   32.19    1.96
 -14   2  -3   30.37    1.57
  17  -3  -3   -0.46    0.97
 -17  -3   3   -0.61    0.93
 -17   3   3    0.34    0.96
  17   3  -3    0.54    1.20
 -15  -3   3   13.48    1.09
  15  -3  -3   13.32    1.17
  15   3  -3   11.72    1.21
 -15   3   3   14.14    1.01
 -13  -3   3   72.17    1.79
  13  -3  -3   75.48    1.84
  13   3  -3   73.47    1.75
  13   3  -3   70.62    1.82
 -13   3   3   74.23    1.82
  11  -3  -3  166.75    3.19
 -11  -3   3  167.01    3.19
 -11   3   3  165.15    3.20
 -11   3   3  165.01    3.21
  11   3  -3  169.82    3.16
  11   3  -3  167.28    3.07
  -9  -3   3  227.10    4.01
   9  -3  -3  221.02    3.99
  -9  -3   3  222.55    4.07
  -9   3   3  221.16    4.09
  -9   3   3  222.56    4.03
   9   3  -3  222.49    3.87
   9   3  -3  221.46    3.96
   7  -3  -3  314.54    5.40
   7  -3  -3  305.05    5.20
  -7  -3   3  311.25    5.42
  -7  -3   3  317.07    5.56
   7   3  -3  313.06    5.37
  -7   3   3  321.28    5.46
   7   3  -3  315.58    5.28
  -7   3   3  313.65    5.60
   5  -3  -3  236.23    4.09
  -5  -3   3  242.08    4.11
  -5  -3   3  242.97    4.26
  -5   3   3  236.79    4.15
  -5   3   3  230.21    3.95
   5   3  -3  240.81    4.03
  -5   3   3  239.74    4.31
   5   3  -3  239.42    4.08
   3  -3  -3  116.63    2.04
  -3  -3   3  117.79    2.19
  -3  -3   3  113.07    2.01
   3   3  -3  116.62    2.05
  -3   3   3  115.80    1.98
  -3   3   3  115.02    2.23
   3   3  -3  116.70    2.06
   1  -3  -3   51.91    1.03
  -1  -3   3   48.81    1.09
   1  -3  -3   51.41    0.95
   1   3  -3   50.10    1.02
   1   3  -3   51.63    1.01
  -1   3   3   51.30    1.13
  -1   3   3   51.04    1.01
  -1  -3  -3   35.09    0.79
  -1  -3  -3   34.59    0.69
   1  -3   3   35.37    0.84
  -1   3  -3   35.31    0.79
  -1   3  -3   35.92    0.84
  -1   3  -3   31.98    0.68
   1   3   3   34.40    0.83
   1   3   3   34.52    0.90
  -3  -3  -3  221.00    3.70
   3  -3   3  219.09    3.81
   3  -3   3  211.25    3.86
  -3  -3  -3  217.36    3.82
   3   3   3  220.42    3.90
  -3   3  -3  219.30    3.78
   3   3   3  214.09    3.85
  -3   3  -3  220.56    3.79
  -5  -3  -3  190.13    3.41
   5  -3   3  192.09    3.42
   5  -3   3  182.40    3.37
  -5  -3  -3  191.78    3.30
  -5   3  -3  186.75    3.35
  -5   3  -3  185.24    3.39
   5   3   3  193.21    3.35
   5   3   3  185.79    3.52
  -7  -3  -3  160.63    3.04
  -7  -3  -3  160.34    2.95
   7  -3   3  163.26    3.12
   7   3   3  160.85    3.23
  -7   3  -3  161.05    3.06
  -7   3  -3  161.63    3.00
  -9  -3  -3  181.61    3.45
   9  -3   3  175.60    3.51
  -9  -3  -3  178.38    3.31
  -9   3  -3  180.99    3.45
   9   3   3  179.07    3.61
  11  -3   3  107.84    2.66
 -11  -3  -3  101.56    2.36
 -11  -3  -3  103.33    2.29
 -11   3  -3  104.14    2.44
 -11   3  -3  104.39    2.32
  11   3   3  102.73    2.59
  13  -3   3   22.69    1.77
 -13  -3  -3   21.24    1.41
  13   3   3   24.61    1.69
 -13   3  -3   22.90    1.57
 -13   3  -3   21.54    1.34
  16  -4  -3   46.23    1.71
 -16  -4   3   44.87    1.61
 -16   4   3   44.52    1.67
  16   4  -3   41.67    1.73
  14  -4  -3   39.88    1.47
 -14  -4   3   42.68    1.41
  14   4  -3   43.63    1.56
 -14   4   3   41.24    1.37
  12  -4  -3   35.48    1.24
 -12  -4   3   36.52    1.20
 -12   4   3   34.10    1.21
  12   4  -3   36.96    1.25
  12   4  -3   36.65    1.22
  10  -4  -3    3.22    0.59
 -10  -4   3    4.06    0.57
 -10  -4   3    4.01    0.53
  10   4  -3    3.59    0.54
 -10   4   3    4.27    0.55
  10   4  -3    2.66    0.60
 -10   4   3    4.45    0.62
  -8  -4   3   13.44    0.63
   8  -4  -3   13.20    0.70
   8  -4  -3   14.27    0.57
  -8  -4   3   14.05    0.67
   8   4  -3   14.66    0.70
  -8   4   3   15.06    0.83
   8   4  -3   15.86    0.71
  -8   4   3   13.60    0.67
  -6  -4   3   94.42    1.91
  -6  -4   3   95.97    1.81
   6  -4  -3   93.39    1.83
  -6   4   3   96.89    1.98
   6   4  -3   97.21    1.80
  -6   4   3   97.09    1.68
   6   4  -3   95.68    1.79
  -6   4   3   96.98    1.86
   4  -4  -3  300.73    5.09
   4  -4  -3  305.71    5.20
  -4  -4   3  311.74    5.34
  -4  -4   3  294.39    5.12
   4   4  -3  296.46    5.08
   4   4  -3  307.36    5.10
  -4   4   3  294.60    4.99
  -4   4   3  301.36    5.38
   2  -4  -3  465.16    7.78
   2  -4  -3  465.53    7.61
  -2  -4   3  458.41    7.97
  -2   4   3  457.02    8.00
  -2   4   3  448.40    7.58
   2   4  -3  459.08    7.66
   0  -4  -3  516.80    8.67
   0  -4  -3  515.64    8.47
   0  -4   3  505.88    8.86
   0   4   3  510.87    8.51
   0   4   3  512.26    8.87
   0   4  -3  509.51    8.54
   0   4  -3  513.75    8.51
   2  -4   3  349.36    6.20
  -2  -4  -3  355.48    6.09
  -2  -4  -3  348.08    5.91
  -2   4  -3  355.14    6.02
   2   4   3  358.02    6.06
  -2   4  -3  361.81    6.01
   2   4   3  357.80    6.21
  -2   4  -3  356.45    6.00
  -4  -4  -3  168.25    2.95
   4  -4   3  168.84    3.10
   4  -4   3  168.82    3.07
  -4  -4  -3  171.36    3.10
   4   4   3  171.50    3.10
  -4   4  -3  169.72    3.05
  -4   4  -3  171.89    3.04
   4   4   3  170.72    3.20
  -6  -4  -3   70.70    1.54
   6  -4   3   68.94    1.62
  -6  -4  -3   71.87    1.46
   6   4   3   68.71    1.74
  -6   4  -3   72.12    1.53
  -6   4  -3   65.53    1.55
  -8  -4  -3    3.76    0.58
   8  -4   3    3.63    0.73
  -8  -4  -3    3.74    0.53
  -8   4  -3    3.64    0.59
  -8   4  -3    3.16    0.67
   8   4   3    4.40    0.88
  10  -4   3   14.37    1.28
 -10  -4  -3   14.87    1.02
  10   4   3   15.40    1.36
 -10   4  -3   13.75    1.11
 -10   4  -3   14.63    0.98
 -12  -4  -3   25.79    1.35
  12  -4   3   30.05    1.72
 -12   4  -3   26.47    1.35
  12   4   3   29.50    1.70
  14  -4   3   23.65    2.03
  14   4   3   26.88    1.93
 -17  -5   3    0.32    1.00
  17  -5  -3   -0.73    1.08
 -17   5   3   -1.74    1.03
 -15  -5   3   11.61    1.17
  15  -5  -3   11.34    1.25
 -15   5   3    9.78    1.18
  13  -5  -3   48.77    1.51
 -13  -5   3   48.96    1.46
  13   5  -3   50.65    1.55
 -13   5   3   48.90    1.51
  13   5  -3   48.13    1.58
  11  -5  -3  129.28    2.60
 -11  -5   3  128.45    2.58
  11   5  -3  126.78    2.52
  11   5  -3  129.32    2.56
 -11   5   3  133.90    2.65
 -11   5   3  126.47    2.67
  -9  -5   3  183.06    3.40
   9  -5  -3  185.96    3.41
  -9  -5   3  183.94    3.47
   9   5  -3  184.95    3.34
  -9   5   3  185.34    3.45
  -9   5   3  186.32    3.54
  -7  -5   3  211.99    3.88
  -7  -5   3  209.25    3.74
   7  -5  -3  217.60    3.76
  -7   5   3  208.68    3.93
  -7   5   3  207.56    3.58
  -7   5   3  212.96    3.81
   7   5  -3  211.13    3.72
   7   5  -3  214.59    3.71
  -5  -5   3  244.78    4.18
  -5  -5   3  250.34    4.38
   5  -5  -3  241.49    4.17
  -5   5   3  242.73    4.42
   5   5  -3  239.52    4.15
   5   5  -3  234.71    4.16
  -5   5   3  246.62    4.26
  -5   5   3  236.67    4.06
  -3  -5   3   96.80    1.89
   3  -5  -3   96.37    1.69
  -3  -5   3   87.20    1.66
   3  -5  -3   93.67    1.79
  -3   5   3   92.04    1.69
   3   5  -3   92.36    1.77
  -3   5   3   93.40    1.93
   3   5  -3   98.56    1.74
   1  -5  -3    2.34    0.32
  -1  -5   3    3.17    0.46
   1  -5  -3    2.15    0.26
  -1   5   3    2.62    0.42
   1   5  -3    2.47    0.35
  -1   5   3    2.08    0.36
   1   5  -3    1.70    0.29
  -1  -5  -3   13.63    0.37
   1  -5   3   13.66    0.37
   1  -5   3   15.26    0.60
  -1  -5  -3   14.35    0.57
   1   5   3   15.60    0.71
  -1   5  -3   13.02    0.52
   1   5   3   15.47    0.62
  -1   5  -3   15.24    0.64
   3  -5   3   81.73    1.69
  -3  -5  -3   86.46    1.53
  -3  -5  -3   82.03    1.68
  -3   5  -3   83.48    1.71
   3   5   3   84.55    1.71
  -3   5  -3   81.67    1.63
   3   5   3   82.55    1.80
  -5  -5  -3  169.61    3.09
   5  -5   3  162.44    3.06
   5  -5   3  167.16    3.08
  -5   5  -3  164.71    3.01
  -5   5  -3  163.84    3.04
   5   5   3  166.21    3.05
   5   5   3  170.55    3.22
   7  -5   3  184.30    3.42
  -7   5  -3  181.80    3.38
   7   5   3  178.08    3.53
   9  -5   3  131.69    2.73
  -9  -5  -3  128.48    2.65
  -9   5  -3  125.64    2.60
   9   5   3  125.31    2.86
  11  -5   3   65.77    2.04
 -11  -5  -3   65.93    1.84
 -11   5  -3   67.80    1.83
  11   5   3   64.27    2.10
  13  -5   3   25.68    1.93
 -13  -5  -3   21.11    1.46
 -13   5  -3   22.22    1.44
  13   5   3   20.54    1.79
  16  -6  -3   39.77    1.72
 -16  -6   3   36.14    1.65
 -16   6   3   35.62    1.67
 -14  -6   3   34.51    1.36
  14  -6  -3   33.78    1.44
 -14   6   3   32.33    1.41
  14   6  -3   33.89    1.50
 -12  -6   3   24.95    1.08
  12  -6  -3   22.43    1.12
  12   6  -3   25.05    1.24
 -12   6   3   26.39    1.16
 -10  -6   3    6.57    0.78
  10  -6  -3    6.23    0.77
 -10  -6   3    6.25    0.72
  10   6  -3    6.66    0.81
 -10   6   3    6.43    0.78
  10   6  -3    6.48    0.87
 -10   6   3    6.09    0.75
  -8  -6   3    9.51    0.63
   8  -6  -3   10.12    0.78
  -8  -6   3   11.08    0.70
   8   6  -3    9.59    0.66
  -8   6   3    9.84    0.85
   8   6  -3   11.30    0.76
  -8   6   3   11.45    0.71
  -6  -6   3   82.63    1.72
   6  -6  -3   81.09    1.64
  -6  -6   3   80.46    1.59
   6   6  -3   81.18    1.66
   6   6  -3   78.81    1.57
  -6   6   3   81.81    1.68
  -6   6   3   77.79    1.79
  -4  -6   3  202.09    3.53
   4  -6  -3  204.90    3.64
   4  -6  -3  204.74    3.51
  -4  -6   3  198.80    3.74
  -4   6   3  199.90    3.80
   4   6  -3  207.42    3.53
   4   6  -3  205.11    3.58
  -4   6   3  205.31    3.49
  -2  -6   3  307.36    5.44
   2  -6  -3  302.82    5.08
  -2  -6   3  295.70    5.14
   2  -6  -3  304.60    5.29
   2   6  -3  308.23    5.21
   2   6  -3  302.68    5.16
  -2   6   3  306.54    5.15
  -2   6   3  308.10    5.47
   0  -6   3  361.64    6.37
   0  -6  -3  357.54    6.20
   0   6   3  364.88    6.10
   0   6   3  357.49    6.36
   0   6  -3  362.68    6.12
   0   6  -3  354.42    6.09
   2  -6   3  291.62    5.13
  -2  -6  -3  278.90    5.01
   2   6   3  282.98    4.98
  -2   6  -3  287.41    4.93
   2   6   3  288.18    5.11
  -2   6  -3  287.87    4.96
   4  -6   3  127.20    2.49
  -4  -6  -3  126.95    2.45
  -4   6  -3  131.38    2.48
  -4   6  -3  126.94    2.42
   4   6   3  125.40    2.46
   4   6   3  131.16    2.57
  -6  -6  -3   37.80    1.10
   6  -6   3   36.38    1.19
  -6   6  -3   36.84    1.09
   6   6   3   34.74    1.37
   6   6   3   38.68    1.07
  -8  -6  -3    2.11    0.59
   8  -6   3    1.19    0.74
   8   6   3    1.53    0.90
  -8   6  -3    1.76    0.63
  10  -6   3    3.86    1.03
 -10  -6  -3    6.00    0.84
 -10   6  -3    3.98    0.77
  10   6   3    4.60    1.09
  12  -6   3   22.56    1.89
 -12  -6  -3   22.07    1.39
 -12   6  -3   20.06    1.39
  12   6   3   23.72    1.82
  15  -7  -3    6.49    1.17
 -15  -7   3    5.80    1.01
 -15   7   3    6.98    1.15
  15   7  -3    6.55    1.14
  13  -7  -3   26.82    1.34
 -13  -7   3   29.46    1.25
  13   7  -3   29.33    1.39
 -13   7   3   28.58    1.32
 -11  -7   3   80.34    1.92
  11  -7  -3   77.98    1.88
 -11  -7   3   82.46    1.86
 -11   7   3   81.11    1.91
 -11   7   3   80.83    1.97
  11   7  -3   79.44    1.92
  -9  -7   3  164.14    3.04
  -9  -7   3  160.55    3.13
   9  -7  -3  160.11    3.07
   9   7  -3  157.96    3.06
  -9   7   3  156.66    3.09
   7  -7  -3  167.72    3.12
  -7  -7   3  168.16    3.25
  -7  -7   3  176.29    3.11
  -7   7   3  171.98    3.35
   7   7  -3  169.90    3.15
  -7   7   3  172.17    3.19
   7   7  -3  166.32    3.05
  -5  -7   3  160.86    2.83
  -5  -7   3  159.63    3.04
   5  -7  -3  158.50    2.83
   5  -7  -3  162.22    2.93
  -5   7   3  154.23    3.11
   5   7  -3  159.81    2.91
  -5   7   3  154.14    2.79
   5   7  -3  151.89    2.80
   3  -7  -3   58.09    1.30
  -3  -7   3   59.06    1.39
   3   7  -3   59.97    1.34
   3   7  -3   54.77    1.20
  -3   7   3   60.16    1.46
  -3   7   3   57.75    1.25
  -1  -7   3    0.77    0.43
   1  -7  -3    0.15    0.37
  -1   7   3    0.21    0.48
   1   7  -3   -0.37    0.41
  -1   7   3    0.08    0.41
   1   7  -3    0.00    0.37
   1  -7   3    7.25    0.65
  -1  -7  -3    8.14    0.59
  -1   7  -3    7.80    0.69
   1   7   3    8.61    0.68
  -1   7  -3    7.96    0.62
   1   7   3    7.88    0.67
   3  -7   3   34.18    1.04
  -3  -7  -3   35.99    1.01
  -3   7  -3   33.18    1.07
  -3   7  -3   35.69    1.01
   3   7   3   35.47    1.07
   3   7   3   35.75    1.14
   5  -7   3  131.22    2.65
   5  -7   3  133.09    2.68
   5   7   3  136.87    2.66
   5   7   3  135.01    2.78
  -5   7  -3  140.57    2.62
   7  -7   3  162.32    3.16
  -7  -7  -3  161.57    3.15
   7   7   3  161.50    3.33
  -7   7  -3  161.18    3.12
  -9  -7  -3   81.67    1.99
   9  -7   3   83.47    2.10
  -9   7  -3   80.40    1.99
   9   7   3   85.13    2.31
  11  -7   3   41.36    1.87
 -11  -7  -3   39.83    1.54
 -11   7  -3   40.79    1.58
  11   7   3   39.88    1.95
 -14  -8   3   29.92    1.53
  14  -8  -3   29.44    1.59
 -14   8   3   33.62    1.53
  14   8  -3   30.02    1.70
  12  -8  -3   16.39    1.20
 -12  -8   3   18.02    1.18
  12   8  -3   17.94    1.33
 -12   8   3   17.93    1.15
 -10  -8   3    4.67    0.69
  10  -8  -3    5.30    0.82
 -10  -8   3    6.34    0.74
  10   8  -3    6.06    0.87
 -10   8   3    6.50    0.93
 -10   8   3    4.75    0.70
  -8  -8   3    5.57    0.74
   8  -8  -3    4.08    0.60
  -8  -8   3    6.72    0.73
   8  -8  -3    4.21    0.69
   8   8  -3    6.76    0.85
  -8   8   3    4.66    0.79
  -8   8   3    5.38    0.61
   6  -8  -3   60.84    1.42
  -6  -8   3   59.49    1.51
   6   8  -3   60.89    1.47
  -6   8   3   61.92    1.63
  -4  -8   3  120.38    2.45
   4  -8  -3  118.76    2.32
   4   8  -3  119.33    2.35
  -4   8   3  119.16    2.53
  -4   8   3  119.43    2.24
   2  -8  -3  188.19    3.43
  -2  -8   3  189.04    3.58
  -2   8   3  191.30    3.37
   2   8  -3  188.42    3.42
  -2   8   3  182.13    3.59
   2   8  -3  188.13    3.31
   0  -8   3  253.67    4.64
   0  -8  -3  252.27    4.48
   0   8  -3  244.49    4.36
   0   8   3  252.16    4.44
   0   8   3  254.55    4.65
   0   8  -3  252.04    4.45
  -2  -8  -3  188.76    3.47
   2  -8   3  186.47    3.59
   2   8   3  187.47    3.49
  -2   8  -3  186.87    3.39
  -2   8  -3  192.42    3.47
   2   8   3  188.56    3.58
   4  -8   3   76.85    1.79
  -4  -8  -3   75.75    1.71
   4   8   3   72.29    1.84
  -4   8  -3   78.41    1.67
   4   8   3   76.54    1.77
  -4   8  -3   76.88    1.77
   6  -8   3   22.19    1.12
  -6  -8  -3   25.32    1.01
  -6   8  -3   25.36    1.05
   6   8   3   25.58    1.13
   6   8   3   25.50    1.31
   8  -8   3    2.93    0.89
  -8  -8  -3    2.44    0.69
  -8   8  -3    1.25    0.72
   8   8   3    1.63    1.04
  10  -8   3    5.20    1.14
 -10  -8  -3    3.36    0.89
 -10   8  -3    4.20    0.94
  10   8   3    4.95    1.28
  13  -9  -3   24.84    1.54
 -13   9   3   27.82    1.54
  13   9  -3   26.59    1.57
  11  -9  -3   57.03    1.72
 -11  -9   3   57.55    1.73
 -11   9   3   55.65    1.73
  11   9  -3   57.78    1.82
  -9  -9   3   91.01    2.12
   9  -9  -3   90.56    2.07
   9   9  -3   88.29    2.14
  -9   9   3   97.22    2.33
   7  -9  -3  111.74    2.35
  -7  -9   3  119.49    2.48
   7   9  -3  115.27    2.42
  -7   9   3  114.65    2.56
  -5  -9   3   82.87    1.92
   5  -9  -3   83.52    1.83
  -5   9   3   82.07    2.02
  -5   9   3   87.59    1.78
   5   9  -3   86.29    1.89
  -3  -9   3   37.45    1.19
   3  -9  -3   37.54    1.06
   3   9  -3   36.24    1.09
  -3   9   3   37.91    1.11
  -3   9   3   36.71    1.28
  -1  -9   3    4.42    0.60
   1  -9  -3    4.52    0.53
  -1   9   3    4.75    0.61
  -1   9   3    4.97    0.68
   1   9  -3    5.85    0.78
  -1  -9  -3    6.24    0.67
   1  -9   3    6.48    0.78
   1   9   3    7.89    0.83
   1   9   3    7.55    0.81
  -1   9  -3    6.33    0.83
  -1   9  -3    7.58    0.72
  -3  -9  -3   46.62    1.27
   3  -9   3   43.70    1.33
  -3   9  -3   46.08    1.26
  -3   9  -3   45.67    1.36
   3   9   3   44.39    1.33
   3   9   3   47.00    1.45
   5  -9   3   76.60    1.88
  -5  -9  -3   74.83    1.82
   5   9   3   79.44    2.01
  -5   9  -3   78.83    1.81
  -5   9  -3   81.60    1.97
   5   9   3   81.47    1.93
   7  -9   3   81.87    2.07
  -7  -9  -3   80.00    1.96
   7   9   3   85.49    2.26
  -7   9  -3   80.40    1.96
   9  -9   3   63.81    1.99
  -9  -9  -3   62.60    1.85
   9   9   3   63.44    2.19
  -9   9  -3   67.25    1.96
 -12  10   3   15.70    1.41
  12  10  -3   19.82    1.74
  10 -10  -3    3.77    0.84
 -10 -10   3    2.86    0.92
  10  10  -3    2.53    1.02
 -10  10   3    2.47    1.12
   8 -10  -3    3.17    0.73
  -8 -10   3    1.38    0.75
  -8  10   3    3.41    1.02
   8  10  -3    3.43    0.85
   6 -10  -3   32.67    1.18
   6  10  -3   29.71    1.23
  -6  10   3   31.47    1.39
   4 -10  -3   77.39    1.74
  -4 -10   3   74.95    1.88
   4  10  -3   76.46    1.81
  -4  10   3   75.34    1.97
  -4  10   3   77.95    1.74
   2 -10  -3  117.31    2.39
  -2 -10   3  116.46    2.50
  -2  10   3  119.35    2.57
  -2  10   3  120.39    2.38
   2  10  -3  115.58    2.44
   0 -10   3  142.28    2.97
   0 -10  -3  145.34    2.81
   0  10   3  143.96    2.83
   0  10   3  144.70    2.98
   0  10  -3  145.54    2.85
   2 -10   3  104.56    2.32
  -2 -10  -3  104.58    2.18
  -2  10  -3   99.32    2.21
   2  10   3  102.78    2.30
   2  10   3  103.17    2.25
  -4 -10  -3   51.18    1.41
   4 -10   3   49.50    1.53
   4  10   3   48.23    1.50
   4  10   3   46.85    1.60
  -4  10  -3   48.22    1.39
  -4  10  -3   53.94    1.60
  -6 -10  -3   20.11    1.09
   6 -10   3   19.88    1.24
   6  10   3   21.36    1.44
  -6  10  -3   20.72    1.24
  -6  10  -3   20.05    1.27
   8 -10   3    1.45    1.06
  -8 -10  -3    1.01    0.91
   8  10   3    0.77    1.21
  -8  10  -3    1.95    1.00
 -11 -11   3   39.65    1.64
  11 -11  -3   39.97    1.66
  11  11  -3   39.70    1.82
  -9 -11   3   53.01    1.68
   9 -11  -3   48.56    1.64
  -9  11   3   54.98    1.92
   9  11  -3   51.21    1.77
   7 -11  -3   60.21    1.63
  -7 -11   3   60.82    1.82
  -7  11   3   57.93    1.91
   7  11  -3   61.29    1.75
   5 -11  -3   61.06    1.57
  -5 -11   3   58.69    1.69
  -5  11   3   59.32    1.85
   5  11  -3   58.61    1.68
  -3 -11   3   26.34    1.20
   3 -11  -3   25.83    1.08
  -3  11   3   26.04    1.18
  -3  11   3   25.36    1.19
   3  11  -3   26.49    1.17
   1 -11  -3    1.37    0.67
  -1 -11   3    2.81    0.76
   1  11  -3    0.99    0.70
  -1  11   3    1.92    0.76
  -1  11   3    1.97    0.81
  -1 -11  -3    5.41    0.77
   1 -11   3    4.90    0.84
  -1  11  -3    5.63    0.84
   1  11   3    4.12    0.86
   1  11   3    4.48    0.89
  -3 -11  -3   28.08    1.16
   3 -11   3   24.37    1.27
   3  11   3   30.30    1.40
  -3  11  -3   28.02    1.28
   3  11   3   26.66    1.38
   5 -11   3   47.01    1.66
  -5 -11  -3   45.86    1.51
  -5 -11  -3   47.96    1.48
  -5  11  -3   46.00    1.64
   5  11   3   47.07    1.73
  -7 -11  -3   48.85    1.63
   7 -11   3   52.88    1.89
   7  11   3   46.16    1.93
  10 -12  -3    1.20    1.09
 -10 -12   3    1.22    1.14
 -10  12   3    1.32    1.34
  10  12  -3    2.52    1.15
  -8 -12   3   -0.06    0.95
   8 -12  -3    1.66    0.89
   8  12  -3    1.23    1.00
  -8  12   3    0.46    1.18
  -6 -12   3   13.43    1.17
   6 -12  -3   13.42    1.08
  -6  12   3   15.44    1.49
   6  12  -3   14.51    1.26
  -4 -12   3   48.18    1.66
   4 -12  -3   49.21    1.48
  -4  12   3   48.35    1.79
   4  12  -3   46.48    1.62
  -2 -12   3   74.48    2.02
   2 -12  -3   72.73    1.83
   2  12  -3   70.93    1.93
  -2  12   3   74.27    1.93
  -2  12   3   75.36    2.09
   0 -12   3   77.15    2.06
   0 -12  -3   75.49    1.84
   0  12  -3   72.24    1.98
   0  12   3   75.34    2.09
   0  12   3   75.37    1.98
   2 -12   3   60.37    1.87
  -2 -12  -3   61.91    1.70
   2  12   3   63.07    1.89
   2  12   3   60.62    1.91
  -2  12  -3   61.48    1.79
  -4 -12  -3   37.79    1.50
   4 -12   3   36.17    1.63
   4  12   3   37.55    1.69
  -4  12  -3   36.50    1.57
  -6 -12  -3    8.56    1.04
  -6  12  -3    8.33    1.21
   6  12   3    9.52    1.29
  -7 -13   3   40.30    1.73
   7  13  -3   40.51    1.73
  -7  13   3   36.84    1.94
  -5 -13   3   30.59    1.51
   5 -13  -3   28.95    1.46
   5  13  -3   28.71    1.57
  -5  13   3   31.49    1.75
  -3 -13   3   14.33    1.33
   3 -13  -3   14.27    1.17
   3  13  -3   15.44    1.38
  -3  13   3   15.37    1.52
   1 -13  -3    1.25    0.91
  -1 -13   3    1.88    0.99
  -1  13   3    1.14    1.08
   1  13  -3    0.81    0.94
  -1  13   3    1.73    0.98
   1 -13   3    2.42    1.05
  -1 -13  -3    1.65    0.86
  -1  13  -3    1.90    0.99
   1  13   3    1.31    1.16
   1  13   3    2.49    1.08
  -3 -13  -3   14.64    1.35
   3 -13   3   14.53    1.53
  -3 -13  -3   12.48    1.25
   3  13   3   13.63    1.56
  -3  13  -3   11.76    1.56
  18   0  -4   39.13    1.75
 -18   0   4   39.59    1.64
 -16   0   4   52.72    1.61
  16   0  -4   50.46    1.72
 -14   0   4   49.25    1.45
  14   0  -4   51.87    1.55
 -12   0   4    2.43    0.65
  12   0  -4    2.07    0.63
 -12   0   4    1.89    0.52
  10   0  -4   13.00    0.79
 -10   0   4   13.18    0.70
 -10   0   4   13.09    0.84
  -8   0   4   52.20    1.27
  -8   0   4   49.64    1.13
   8   0  -4   48.71    1.16
   8   0  -4   45.37    0.92
   6   0  -4  132.20    2.27
   6   0  -4  137.61    2.45
  -6   0   4  134.69    2.61
  -4   0   4  195.44    3.30
  -4   0   4  201.68    3.40
  -4   0   4  193.51    3.62
   4   0  -4  197.86    3.40
   2   0  -4  340.47    5.88
  -2   0   4  362.98    5.86
  -2   0   4  347.93    6.19
   2   0  -4  352.69    5.92
   0   0   4  167.57    3.06
   0   0  -4  169.24    2.88
   0   0   4  160.18    2.94
   0   0  -4  168.01    2.88
   2   0   4   26.11    0.82
   2   0   4   27.99    0.91
  -2   0  -4   25.71    0.67
  -2   0  -4   26.17    0.68
  -4   0  -4    7.39    0.54
   4   0   4    8.16    0.88
  -4   0  -4    7.04    0.53
   4   0   4    8.18    0.53
   6   0   4    6.76    0.83
  -6   0  -4    8.39    0.62
  -6   0  -4    8.84    0.66
  -8   0  -4   12.39    0.89
   8   0   4   13.46    1.04
  -8   0  -4   12.96    0.79
 -10   0  -4   12.71    0.97
 -10   0  -4   14.07    1.07
  10   0   4   13.16    1.42
  12   0   4   10.77    1.38
 -12   0  -4   11.55    1.21
 -12   0  -4   10.71    1.27
 -17  -1   4   29.77    1.40
  17  -1  -4   27.18    1.53
  17   1  -4   29.30    1.54
 -17   1   4   30.06    1.44
  15  -1  -4   64.52    1.77
 -15  -1   4   65.34    1.76
  15   1  -4   68.06    1.83
 -15   1   4   65.90    1.79
  13  -1  -4  110.50    2.42
 -13  -1   4  121.07    2.44
 -13   1   4  116.29    2.44
  13   1  -4  116.44    2.46
  11  -1  -4  178.41    3.40
 -11  -1   4  177.32    3.39
 -11  -1   4  184.19    3.47
 -11   1   4  183.42    3.41
 -11   1   4  183.10    3.48
  11   1  -4  183.12    3.39
  -9  -1   4  219.47    3.98
   9  -1  -4  220.57    3.98
  -9  -1   4  223.43    4.12
  -9   1   4  222.17    4.14
   9   1  -4  226.90    3.98
  -9   1   4  221.72    4.00
   9   1  -4  225.61    3.77
  -7  -1   4  199.41    3.64
   7  -1  -4  193.92    3.45
  -7  -1   4  197.72    3.45
   7   1  -4  190.33    3.28
   7   1  -4  195.72    3.46
  -7   1   4  192.15    3.47
  -7   1   4  197.79    3.66
  -5  -1   4   79.01    1.62
   5  -1  -4   76.67    1.47
  -5  -1   4   74.42    1.42
  -5   1   4   77.78    1.66
  -5   1   4   74.89    1.45
   5   1  -4   75.78    1.36
   3  -1  -4   14.66    0.47
  -3  -1   4   13.78    0.57
   3  -1  -4   14.55    0.47
   3   1  -4   14.37    0.49
   3   1  -4   14.40    0.45
   3   1  -4   14.18    0.39
  -3   1   4   15.64    0.69
  -3   1   4   13.87    0.52
  -1  -1   4   15.47    0.56
   1  -1  -4   14.79    0.44
  -1  -1   4   14.17    0.59
   1  -1  -4   14.74    0.44
  -1   1   4   15.48    0.64
   1   1  -4   15.05    0.47
  -1   1   4   14.74    0.64
   1   1  -4   14.86    0.39
  -1  -1  -4   44.39    0.93
  -1  -1  -4   44.79    0.93
   1  -1   4   43.47    1.07
   1  -1   4   42.32    1.04
   1   1   4   44.27    1.03
  -1   1  -4   44.87    0.95
   1   1   4   44.90    1.15
  -1   1  -4   45.55    0.91
  -3  -1  -4   74.47    1.41
  -3  -1  -4   71.35    1.44
   3  -1   4   69.90    1.46
   3  -1   4   76.50    1.60
   3   1   4   69.22    1.62
  -3   1  -4   69.47    1.42
   3   1   4   71.48    1.44
  -3   1  -4   72.81    1.44
  -5  -1  -4   57.52    1.31
   5  -1   4   60.54    1.55
  -5  -1  -4   57.93    1.27
  -5   1  -4   58.31    1.31
   5   1   4   61.81    1.58
  -5   1  -4   59.13    1.30
  -7  -1  -4    3.84    0.55
   7  -1   4    4.00    0.84
  -7  -1  -4    4.96    0.68
  -7   1  -4    3.80    0.60
   7   1   4    2.84    0.85
  -7   1  -4    3.91    0.52
   9  -1   4    8.52    1.06
  -9  -1  -4    8.04    0.90
  -9  -1  -4    7.67    0.88
  -9   1  -4    8.33    0.83
  -9   1  -4    5.92    0.80
   9   1   4    8.61    1.05
 -11  -1  -4    1.21    0.83
  11  -1   4    0.93    1.11
 -11  -1  -4    0.82    0.78
 -11   1  -4    1.31    0.76
  11   1   4    0.57    1.12
 -11   1  -4    0.58    0.84
 -13  -1  -4   12.25    1.54
  13  -1   4   11.21    1.49
 -13  -1  -4   12.50    1.50
  13   1   4   13.31    1.79
 -13   1  -4   13.26    1.33
 -13   1  -4   13.16    1.58
  18  -2  -4   52.14    1.95
 -18  -2   4   51.98    1.85
  18   2  -4   49.14    2.05
 -18   2   4   48.10    1.84
 -16  -2   4   50.39    1.65
  16  -2  -4   52.68    1.72
  16   2  -4   51.21    1.74
 -16   2   4   50.22    1.65
  14  -2  -4   27.28    1.23
 -14  -2   4   31.95    1.20
  14   2  -4   29.76    1.25
 -14   2   4   28.64    1.11
 -12  -2   4    1.23    0.56
  12  -2  -4    1.17    0.65
 -12  -2   4    1.92    0.65
 -12   2   4    2.01    0.66
 -12   2   4    2.26    0.56
  12   2  -4    2.00    0.63
 -10  -2   4    3.12    0.58
  10  -2  -4    3.29    0.55
 -10  -2   4    3.31    0.52
 -10   2   4    3.45    0.51
 -10   2   4    2.39    0.62
  10   2  -4    2.77    0.45
  10   2  -4    3.74    0.54
   8  -2  -4   36.64    1.00
  -8  -2   4   38.05    0.92
  -8  -2   4   36.35    1.06
  -8   2   4   36.52    0.96
  -8   2   4   38.46    1.14
   8   2  -4   37.04    0.97
   8   2  -4   36.43    0.85
  -6  -2   4  184.03    3.39
   6  -2  -4  185.08    3.22
  -6  -2   4  183.65    3.20
  -6   2   4  179.93    3.25
  -6   2   4  182.35    3.45
   6   2  -4  182.71    3.22
   6   2  -4  181.51    3.10
  -4  -2   4  226.77    4.07
  -4  -2   4  224.35    3.82
   4  -2  -4  221.50    3.84
   4  -2  -4  223.16    3.90
   4   2  -4  220.86    3.78
  -4   2   4  224.17    4.11
   4   2  -4  227.48    3.86
  -4   2   4  227.29    3.73
  -2  -2   4  255.56    4.61
   2  -2  -4  262.30    4.43
   2  -2  -4  259.10    4.35
   2   2  -4  247.28    4.34
   2   2  -4  258.43    4.36
  -2   2   4  259.27    4.64
  -2   2   4  259.48    4.35
   2   2  -4  259.57    4.39
   0  -2   4  140.95    2.58
   0  -2  -4  140.74    2.39
   0  -2  -4  133.89    2.43
   0  -2   4  139.03    2.46
   0   2   4  135.37    2.58
   0   2  -4  138.07    2.43
   0   2   4  132.53    2.51
   0   2  -4  134.18    2.36
   2  -2   4   19.40    0.79
  -2  -2  -4   18.89    0.56
   2  -2   4   18.62    0.70
  -2  -2  -4   18.11    0.61
   2   2   4   17.31    0.88
  -2   2  -4   19.27    0.56
   2   2   4   20.47    0.67
  -2   2  -4   20.08    0.59
  -4  -2  -4    6.42    0.51
   4  -2   4    6.27    0.56
  -4  -2  -4    5.51    0.52
   4  -2   4    5.41    0.60
  -4   2  -4    6.90    0.64
  -4   2  -4    7.24    0.50
   4   2   4    6.30    0.50
   4   2   4    7.64    0.92
  -6  -2  -4    1.39    0.45
  -6  -2  -4    0.95    0.44
   6  -2   4    0.63    0.64
  -6   2  -4    0.41    0.43
  -6   2  -4    0.82    0.52
   6   2   4    1.13    0.76
  -8  -2  -4   14.54    0.88
  -8  -2  -4   13.85    0.87
   8  -2   4   15.29    1.22
   8   2   4   14.01    1.23
  -8   2  -4   15.49    0.92
  -8   2  -4   13.26    0.83
  10  -2   4   23.06    1.54
 -10  -2  -4   24.90    1.20
 -10  -2  -4   25.72    1.12
 -10   2  -4   24.27    1.31
  10   2   4   23.57    1.50
 -10   2  -4   26.08    1.14
  12  -2   4   10.14    1.36
 -12  -2  -4   11.72    1.32
 -12  -2  -4    9.90    1.29
 -12   2  -4   11.06    1.28
 -12   2  -4   10.13    1.32
  12   2   4   10.86    1.40
 -17  -3   4   20.31    1.39
  17  -3  -4   20.03    1.43
 -17   3   4   20.97    1.41
  17   3  -4   19.69    1.55
 -15  -3   4   53.10    1.56
  15  -3  -4   48.61    1.54
  15   3  -4   49.80    1.74
 -15   3   4   48.28    1.58
  13  -3  -4  110.18    2.40
 -13  -3   4  111.61    2.34
  13   3  -4  109.72    2.39
 -13   3   4  108.76    2.39
 -11  -3   4  181.97    3.51
  11  -3  -4  193.91    3.55
 -11  -3   4  187.99    3.60
 -11   3   4  194.89    3.57
 -11   3   4  184.30    3.62
  11   3  -4  190.77    3.53
  11   3  -4  188.17    3.37
  -9  -3   4  192.99    3.45
   9  -3  -4  191.57    3.48
  -9  -3   4  191.73    3.59
   9   3  -4  183.15    3.44
   9   3  -4  190.50    3.32
  -9   3   4  193.04    3.50
  -9   3   4  187.63    3.64
   7  -3  -4  145.36    2.65
  -7  -3   4  138.49    2.60
  -7  -3   4  148.59    2.78
   7   3  -4  149.66    2.64
  -7   3   4  143.77    2.83
  -7   3   4  144.44    2.67
   7   3  -4  139.05    2.54
   5  -3  -4   64.19    1.27
  -5  -3   4   63.95    1.41
  -5  -3   4   62.59    1.20
  -5   3   4   61.15    1.10
  -5   3   4   64.48    1.28
   5   3  -4   63.53    1.22
  -5   3   4   61.14    1.44
   5   3  -4   64.59    1.28
  -3  -3   4   13.05    0.57
   3  -3  -4   12.95    0.49
   3  -3  -4   11.85    0.48
  -3   3   4   11.62    0.46
   3   3  -4   12.57    0.48
   3   3  -4   12.46    0.48
  -3   3   4   12.00    0.69
  -1  -3   4   10.44    0.54
   1  -3  -4    9.33    0.38
   1  -3  -4   10.22    0.46
   1   3  -4    9.15    0.51
  -1   3   4    9.90    0.62
   1   3  -4    9.80    0.46
  -1   3   4   10.17    0.57
  -1  -3  -4   50.33    1.08
   1  -3   4   51.70    1.16
   1  -3   4   52.49    1.18
  -1  -3  -4   49.01    0.98
   1   3   4   51.73    1.29
   1   3   4   49.58    1.17
  -1   3  -4   50.23    1.09
  -1   3  -4   49.33    1.03
   3  -3   4   47.08    1.18
  -3  -3  -4   47.27    0.99
  -3  -3  -4   47.23    1.06
   3  -3   4   47.84    1.14
   3   3   4   45.70    1.35
  -3   3  -4   47.48    1.10
  -3   3  -4   45.30    1.05
   3   3   4   45.39    1.07
  -5  -3  -4   46.18    1.13
  -5  -3  -4   47.01    1.04
   5  -3   4   45.84    1.29
  -5   3  -4   40.58    1.12
  -5   3  -4   44.29    1.12
   5   3   4   43.18    1.45
   7  -3   4   22.89    1.16
  -7  -3  -4   23.80    0.93
  -7  -3  -4   24.44    0.89
  -7   3  -4   25.41    0.92
   7   3   4   26.06    1.31
  -7   3  -4   22.93    1.02
   9  -3   4    3.25    0.96
  -9  -3  -4    3.99    0.72
  -9  -3  -4    4.24    0.71
  -9   3  -4    3.70    0.66
   9   3   4    2.32    1.00
  -9   3  -4    2.26    0.82
  11  -3   4    1.43    1.18
 -11  -3  -4    1.66    0.86
  11   3   4    1.48    1.18
 -11   3  -4    0.72    0.79
  13  -3   4    3.83    1.45
 -13  -3  -4    4.69    1.13
  13   3   4    3.67    1.43
 -13   3  -4    4.73    1.09
 -16  -4   4   45.02    1.55
  16  -4  -4   41.31    1.63
  16   4  -4   39.47    1.69
 -16   4   4   38.77    1.59
 -14  -4   4   18.15    1.09
  14  -4  -4   20.21    1.19
 -14   4   4   18.19    1.13
  14   4  -4   19.45    1.25
  12  -4  -4    3.43    0.72
 -12  -4   4    3.09    0.65
 -12  -4   4    2.75    0.71
  12   4  -4    3.71    0.66
 -12   4   4    3.03    0.78
  12   4  -4    2.32    0.76
 -12   4   4    2.78    0.63
  10  -4  -4    3.00    0.59
 -10  -4   4    3.29    0.61
 -10  -4   4    3.37    0.56
  10   4  -4    2.62    0.61
 -10   4   4    2.73    0.51
  10   4  -4    3.41    0.53
 -10   4   4    1.70    0.68
  -8  -4   4   30.52    0.88
  -8  -4   4   30.69    0.96
   8  -4  -4   32.35    0.94
  -8   4   4   30.43    0.93
  -8   4   4   30.37    1.07
   8   4  -4   30.78    0.89
   8   4  -4   31.32    0.87
  -6  -4   4  152.18    2.73
  -6  -4   4  155.61    2.94
   6  -4  -4  153.48    2.76
  -6   4   4  160.54    2.84
  -6   4   4  151.25    2.99
   6   4  -4  149.26    2.72
   6   4  -4  155.51    2.77
   4  -4  -4  218.04    3.74
  -4  -4   4  209.30    3.70
   4  -4  -4  222.34    3.84
  -4  -4   4  214.97    3.97
   4   4  -4  222.97    3.76
   4   4  -4  218.74    3.77
  -4   4   4  217.62    4.03
  -2  -4   4  159.25    3.02
   2  -4  -4  166.73    2.92
   2  -4  -4  166.48    2.80
   2   4  -4  157.63    2.86
  -2   4   4  161.22    2.83
  -2   4   4  165.74    3.08
   2   4  -4  161.35    2.87
   0  -4  -4  106.51    1.99
   0  -4   4  108.34    2.09
   0  -4  -4  107.06    1.86
   0   4   4  103.85    2.09
   0   4  -4  105.01    2.00
   0   4   4  105.61    2.03
   0   4  -4  104.35    1.96
  -2  -4  -4   29.52    0.71
   2  -4   4   30.99    0.90
   2  -4   4   30.39    0.92
  -2  -4  -4   30.16    0.83
   2   4   4   29.23    0.88
  -2   4  -4   31.40    0.83
   2   4   4   31.95    1.01
   4  -4   4    4.06    0.52
  -4  -4  -4    3.86    0.48
  -4  -4  -4    4.00    0.55
   4  -4   4    4.11    0.58
  -4   4  -4    4.45    0.59
   4   4   4    4.82    0.72
   4   4   4    4.01    0.55
  -6  -4  -4    0.11    0.46
  -6  -4  -4    0.96    0.48
   6  -4   4    1.36    0.66
   6   4   4    0.98    0.81
  -6   4  -4    1.14    0.44
  -8  -4  -4   15.13    0.91
   8  -4   4   16.42    1.19
   8   4   4   16.05    1.33
  -8   4  -4   15.18    0.91
  10  -4   4   22.56    1.54
 -10  -4  -4   25.03    1.23
 -10   4  -4   22.86    1.15
  10   4   4   24.99    1.57
 -12  -4  -4   13.15    1.31
  12  -4   4   10.76    1.53
  12   4   4   11.57    1.48
 -12   4  -4   10.80    1.29
  17  -5  -4   13.06    1.46
 -17  -5   4   12.66    1.39
 -17   5   4   14.82    1.42
 -15  -5   4   46.55    1.61
  15  -5  -4   46.01    1.65
 -15   5   4   46.63    1.61
  15   5  -4   44.89    1.69
 -13  -5   4   96.16    2.14
  13  -5  -4   92.61    2.24
 -13   5   4   92.37    2.18
  13   5  -4   89.94    2.09
  13   5  -4   95.48    2.16
 -11  -5   4  148.93    2.90
  11  -5  -4  149.12    2.90
 -11  -5   4  144.07    2.94
  11   5  -4  147.29    2.79
  11   5  -4  147.21    2.86
 -11   5   4  144.73    3.01
 -11   5   4  148.98    2.94
   9  -5  -4  143.68    2.78
  -9  -5   4  147.57    2.88
  -9  -5   4  146.35    2.76
  -9   5   4  147.01    2.82
   9   5  -4  146.91    2.71
   9   5  -4  142.17    2.73
  -9   5   4  147.43    2.95
  -7  -5   4  115.79    2.33
  -7  -5   4  118.10    2.17
   7  -5  -4  114.44    2.20
  -7   5   4  114.91    2.24
   7   5  -4  113.89    2.17
  -7   5   4  114.75    2.41
   7   5  -4  114.72    2.16
  -5  -5   4   46.44    1.19
   5  -5  -4   48.48    1.12
  -5  -5   4   47.65    1.00
   5  -5  -4   46.50    1.05
   5   5  -4   48.24    1.05
   5   5  -4   46.74    1.08
  -5   5   4   46.60    0.97
  -5   5   4   47.85    1.29
   3  -5  -4    2.15    0.31
   3  -5  -4    2.16    0.35
  -3  -5   4    2.12    0.44
   3   5  -4    3.40    0.41
  -3   5   4    2.26    0.33
  -3   5   4    2.77    0.51
   3   5  -4    1.89    0.37
  -1  -5   4    5.55    0.58
   1  -5  -4    5.19    0.34
   1  -5  -4    5.10    0.48
   1   5  -4    5.58    0.59
   1   5  -4    4.83    0.47
  -1   5   4    4.98    0.62
  -1   5   4    4.87    0.56
   1  -5   4   31.36    0.96
  -1  -5  -4   32.50    0.71
  -1  -5  -4   32.75    0.87
   1   5   4   33.82    0.96
  -1   5  -4   33.50    0.98
  -1   5  -4   31.28    0.85
   1   5   4   32.38    0.97
  -3  -5  -4   50.35    1.19
   3  -5   4   48.35    1.26
   3  -5   4   49.63    1.21
   3   5   4   50.38    1.37
  -3   5  -4   47.06    1.18
   3   5   4   49.32    1.17
   5  -5   4   39.83    1.24
  -5  -5  -4   41.75    1.13
   5   5   4   40.71    1.08
   5   5   4   37.58    1.41
  -5   5  -4   41.15    1.13
  -7  -5  -4   21.95    0.96
   7  -5   4   21.38    1.15
   7   5   4   22.01    1.35
  -7   5  -4   22.09    0.96
  -9  -5  -4    2.15    0.72
   9  -5   4    3.34    0.99
  -9   5  -4    2.71    0.72
   9   5   4    1.46    1.08
 -11  -5  -4    0.99    0.97
  11  -5   4    0.41    1.21
  11   5   4    1.21    1.18
 -11   5  -4    0.45    0.87
 -16  -6   4   30.25    1.58
  16  -6  -4   27.23    1.60
 -16   6   4   31.51    1.56
 -14  -6   4   24.17    1.33
  14  -6  -4   22.72    1.44
 -14   6   4   23.27    1.27
  12  -6  -4    7.68    1.03
 -12  -6   4    7.75    0.96
 -12  -6   4    8.39    1.03
  12   6  -4    8.48    0.92
  12   6  -4    6.95    0.85
 -12   6   4    8.82    1.20
 -12   6   4    5.53    0.76
 -10  -6   4    9.43    0.80
  10  -6  -4    8.43    0.94
 -10  -6   4    8.93    0.91
  10   6  -4    8.33    0.81
  10   6  -4    8.43    0.83
 -10   6   4    7.93    0.98
 -10   6   4    7.05    0.75
  -8  -6   4   48.11    1.17
   8  -6  -4   47.77    1.23
  -8  -6   4   44.62    1.27
   8   6  -4   47.38    1.17
  -8   6   4   48.56    1.41
  -8   6   4   46.24    1.24
   8   6  -4   47.83    1.21
   6  -6  -4   87.10    1.72
  -6  -6   4   86.05    1.88
   6  -6  -4   87.32    1.78
   6   6  -4   87.27    1.75
  -6   6   4   83.02    1.96
   6   6  -4   88.44    1.72
  -4  -6   4  142.66    2.79
   4  -6  -4  141.06    2.53
  -4   6   4  140.57    2.85
   4   6  -4  146.75    2.59
   4   6  -4  141.92    2.62
   2  -6  -4  103.53    2.02
  -2  -6   4  101.13    2.13
  -2   6   4  107.89    2.21
   2   6  -4  106.29    1.98
  -2   6   4  104.27    1.97
   2   6  -4  105.26    2.03
   0  -6   4   79.96    1.71
   0  -6  -4   76.51    1.59
   0   6   4   78.02    1.62
   0   6  -4   78.43    1.59
   0   6   4   76.47    1.71
   2  -6   4   46.69    1.23
  -2  -6  -4   47.02    1.15
  -2   6  -4   46.37    1.22
   2   6   4   47.46    1.28
  -2   6  -4   47.42    1.14
   2   6   4   45.62    1.19
   4  -6   4    1.71    0.52
  -4  -6  -4    1.61    0.42
   4  -6   4    1.68    0.53
   4   6   4    1.49    0.53
   4   6   4    1.51    0.71
  -4   6  -4    2.18    0.49
  -6  -6  -4    9.64    0.78
   6  -6   4    9.44    1.00
  -6   6  -4   10.35    0.82
   6   6   4    9.51    1.17
  -8  -6  -4   11.70    0.92
   8  -6   4    9.39    1.15
   8   6   4   11.22    1.21
  -8   6  -4   10.50    0.94
 -10  -6  -4    8.62    1.12
  10  -6   4    9.32    1.24
 -10   6  -4    8.32    1.10
  10   6   4   10.01    1.33
  12  -6   4   11.27    1.60
  15  -7  -4   45.63    1.90
 -15  -7   4   45.70    1.78
 -15   7   4   44.22    1.72
  13  -7  -4   71.52    1.99
 -13   7   4   78.35    1.98
  13   7  -4   76.48    1.96
 -11  -7   4   98.18    2.17
  11  -7  -4  105.79    2.27
 -11  -7   4   97.34    2.23
 -11   7   4  100.03    2.35
 -11   7   4   94.26    2.21
  11   7  -4   98.76    2.21
   9  -7  -4  104.11    2.13
  -9  -7   4  102.01    2.22
  -9   7   4  100.34    2.18
   9   7  -4   98.47    2.11
   9   7  -4  103.09    2.06
  -9   7   4  104.20    2.36
   7  -7  -4   76.04    1.68
   7  -7  -4   74.36    1.61
  -7  -7   4   74.22    1.74
   7   7  -4   77.06    1.68
  -7   7   4   72.03    1.85
  -5  -7   4   34.12    1.08
   5  -7  -4   32.29    0.97
   5   7  -4   33.02    0.99
  -5   7   4   32.03    1.18
   5   7  -4   31.33    0.91
  -3  -7   4    1.61    0.50
   3  -7  -4    2.35    0.43
   3   7  -4    1.52    0.41
  -3   7   4    1.53    0.46
   3   7  -4    1.14    0.47
  -3   7   4    1.48    0.58
   1  -7  -4    6.44    0.59
  -1  -7   4    7.14    0.72
  -1   7   4    6.32    0.63
   1   7  -4    6.37    0.61
   1   7  -4    7.05    0.71
  -1   7   4    7.55    0.77
  -1  -7  -4   27.88    0.89
   1  -7   4   25.40    0.97
   1   7   4   27.79    0.98
  -1   7  -4   26.45    0.98
   1   7   4   28.37    0.99
  -3  -7  -4   38.34    1.10
   3  -7   4   40.39    1.20
   3   7   4   38.67    1.18
  -3   7  -4   35.24    1.19
   3   7   4   36.72    1.27
  -3   7  -4   38.05    1.07
  -5  -7  -4   30.20    1.01
   5  -7   4   27.40    1.16
   5   7   4   28.02    1.33
   5   7   4   29.83    1.06
  -5   7  -4   28.98    1.03
  -7  -7  -4   13.75    0.95
   7  -7   4   16.46    1.15
  -7   7  -4   14.00    0.98
   7   7   4   15.23    1.38
   9  -7   4    2.55    1.00
  -9  -7  -4    1.70    0.79
  -9   7  -4    2.62    0.85
   9   7   4    1.30    1.19
 -11  -7  -4    0.91    0.92
  11  -7   4    1.11    1.31
  11   7   4    0.50    1.41
 -11   7  -4    1.04    1.00
  14  -8  -4   12.83    1.45
 -14   8   4   12.21    1.28
  14   8  -4   12.90    1.51
  12  -8  -4    4.95    0.92
 -12  -8   4    5.45    0.90
 -12   8   4    3.93    0.85
  12   8  -4    4.39    0.94
 -10  -8   4    5.17    0.76
  10  -8  -4    4.00    0.85
 -10   8   4    3.30    0.90
 -10   8   4    4.18    0.73
  10   8  -4    4.96    0.78
  -8  -8   4   42.53    1.31
   8  -8  -4   42.51    1.26
   8   8  -4   44.94    1.29
  -8   8   4   42.43    1.49
  -6  -8   4   54.85    1.45
   6  -8  -4   58.21    1.43
   6   8  -4   56.72    1.43
   6   8  -4   62.01    1.34
  -6   8   4   57.24    1.64
  -4  -8   4   72.83    1.74
   4  -8  -4   70.42    1.60
  -4   8   4   72.30    1.54
   4   8  -4   73.66    1.63
  -4   8   4   74.13    1.82
  -2  -8   4   88.20    1.96
   2  -8  -4   85.14    1.82
  -2   8   4   85.12    1.77
  -2   8   4   87.04    1.98
   2   8  -4   85.70    1.74
   2   8  -4   86.88    1.84
   0  -8   4   65.13    1.56
   0  -8  -4   61.31    1.41
   0   8   4   58.08    1.53
   0   8   4   62.73    1.45
   0   8  -4   55.37    1.41
   0   8  -4   60.62    1.38
   2  -8   4   21.84    0.99
  -2  -8  -4   22.28    0.88
  -2   8  -4   18.92    0.95
   2   8   4   19.70    1.03
  -2   8  -4   20.83    0.88
   2   8   4   19.80    1.02
  -4  -8  -4    0.30    0.55
   4  -8   4    0.34    0.68
  -4   8  -4    0.40    0.56
   4   8   4   -0.20    0.74
  -4   8  -4    0.11    0.65
   4   8   4    0.61    0.66
   6  -8   4    4.59    0.86
  -6  -8  -4    5.21    0.73
   6   8   4    5.91    1.06
  -6   8  -4    5.48    0.75
  -8  -8  -4    6.94    0.86
   8  -8   4    7.61    1.05
  -8   8  -4    7.78    0.91
   8   8   4    7.25    1.22
  10  -8   4   10.54    1.32
 -10  -8  -4   11.71    1.25
  10   8   4    8.69    1.48
 -10   8  -4    7.94    1.14
  13  -9  -4   62.30    2.06
 -13   9   4   60.67    1.93
  13   9  -4   60.65    1.97
 -11  -9   4   67.86    1.92
  11   9  -4   70.23    1.89
 -11   9   4   68.14    1.85
 -11   9   4   63.27    2.02
  -9  -9   4   61.01    1.69
   9  -9  -4   63.07    1.65
   9   9  -4   62.13    1.69
  -9   9   4   61.70    1.96
   7  -9  -4   43.97    1.29
  -7  -9   4   44.45    1.32
   7   9  -4   44.62    1.35
  -7   9   4   42.81    1.56
   5  -9  -4   18.65    0.89
  -5  -9   4   18.36    1.00
  -5   9   4   17.81    1.16
   5   9  -4   18.12    0.95
  -3  -9   4    1.81    0.64
   3  -9  -4    1.50    0.51
   3   9  -4    1.34    0.61
  -3   9   4    1.39    0.70
  -3   9   4    0.87    0.59
   1  -9  -4    7.19    0.72
  -1  -9   4    6.72    0.83
   1   9  -4    6.02    0.81
   1   9  -4    7.30    0.72
  -1   9   4    6.26    0.77
  -1   9   4    8.22    0.89
   1  -9   4   26.51    1.10
  -1  -9  -4   22.46    0.93
   1   9   4   22.39    1.06
  -1   9  -4   21.61    1.02
  -1   9  -4   24.16    0.99
   1   9   4   23.30    1.13
   3  -9   4   21.92    1.17
  -3  -9  -4   21.26    0.98
   3   9   4   21.65    1.05
  -3   9  -4   21.47    1.03
   3   9   4   22.21    1.27
  -3   9  -4   20.25    0.97
   5  -9   4   21.56    1.22
  -5  -9  -4   21.20    1.05
   5   9   4   22.48    1.40
  -5   9  -4   20.56    1.06
   5   9   4   22.21    1.20
  -7  -9  -4   14.81    1.11
   7  -9   4   13.69    1.32
  -7   9  -4   14.71    1.17
   7   9   4   14.52    1.51
  -9  -9  -4    1.14    0.94
   9  -9   4    1.21    1.17
  -9   9  -4    0.21    1.03
   9   9   4    0.49    1.32
  12 -10  -4    0.46    0.95
 -12 -10   4    0.66    1.07
  12  10  -4   -0.20    1.07
 -10 -10   4    1.76    0.93
  10 -10  -4    0.68    0.81
 -10  10   4    1.56    1.06
  10  10  -4    0.28    0.89
  -8 -10   4   16.18    1.13
   8 -10  -4   17.07    1.03
  -8  10   4   17.10    1.32
   8  10  -4   17.92    1.18
  -6 -10   4   48.49    1.52
   6 -10  -4   50.20    1.40
  -6  10   4   48.70    1.66
   6  10  -4   48.25    1.48
   4 -10  -4   59.33    1.51
  -4 -10   4   55.93    1.62
  -4  10   4   57.27    1.75
   4  10  -4   59.82    1.59
  -2 -10   4   49.95    1.52
   2 -10  -4   50.09    1.38
  -2  10   4   53.63    1.45
   2  10  -4   49.90    1.45
  -2  10   4   52.55    1.59
   0 -10  -4   32.68    1.14
   0 -10   4   35.21    1.28
   0  10   4   31.11    1.29
   0  10  -4   33.72    1.24
   0  10   4   33.41    1.23
  -2 -10  -4    8.12    0.86
   2 -10   4    7.42    0.87
  -2  10  -4    6.76    0.77
   2  10   4    7.27    0.99
   2  10   4    7.46    0.87
  -2  10  -4    8.05    1.00
  -4 -10  -4    0.39    0.69
   4 -10   4    0.12    0.90
  -4  10  -4   -0.06    0.77
  -4  10  -4   -0.07    0.82
   4  10   4   -0.40    0.89
   4  10   4    0.15    0.78
  -6 -10  -4    1.86    0.83
   6 -10   4    1.14    1.00
  -6  10  -4    2.39    0.88
   6  10   4    1.46    1.13
   8 -10   4    6.93    1.26
  -8 -10  -4    7.73    1.02
   8  10   4    7.12    1.37
  -8  10  -4    5.59    1.05
  11 -11  -4   45.26    1.73
 -11 -11   4   49.75    1.85
  11  11  -4   45.69    1.86
 -11  11   4   43.33    2.07
  -9 -11   4   36.61    1.52
   9 -11  -4   38.52    1.43
   9  11  -4   40.09    1.61
  -9  11   4   34.52    1.81
   7 -11  -4   26.40    1.19
  -7 -11   4   23.71    1.25
  -7  11   4   24.34    1.52
   7  11  -4   24.85    1.36
   5 -11  -4    8.40    0.93
  -5 -11   4    8.01    1.05
   5  11  -4    8.18    1.06
  -5  11   4    9.16    1.24
  -3 -11   4   -0.29    0.77
   3 -11  -4    0.78    0.68
  -3  11   4   -0.15    0.85
   3  11  -4    0.38    0.66
  -1 -11   4    3.30    0.83
   1 -11  -4    4.35    0.68
  -1  11   4    4.67    0.90
  -1  11   4    5.34    0.90
   1  11  -4    3.37    0.82
   1 -11   4   13.74    1.16
  -1 -11  -4   14.85    1.01
  -1  11  -4   12.88    0.98
   1  11   4   13.35    1.29
   1  11   4   13.74    1.17
  -3 -11  -4   21.24    1.13
   3 -11   4   22.62    1.43
  -3  11  -4   19.17    1.30
   3  11   4   18.31    1.26
   3  11   4   20.08    1.49
  -5 -11  -4   17.43    1.15
   5  11   4   17.14    1.49
  -5  11  -4   17.54    1.51
   5  11   4   15.45    1.41
  -8 -12   4   10.52    1.28
   8 -12  -4   10.70    1.20
   8  12  -4   10.16    1.35
  -8  12   4   10.08    1.36
  -6 -12   4   28.45    1.45
   6 -12  -4   28.35    1.30
  -6  12   4   27.34    1.63
   6  12  -4   28.27    1.48
  -4 -12   4   39.00    1.58
   4 -12  -4   39.52    1.41
  -4  12   4   40.80    1.71
   4  12  -4   36.51    1.52
   2 -12  -4   27.13    1.21
  -2 -12   4   26.13    1.42
   2  12  -4   29.86    1.37
  -2  12   4   28.19    1.52
   0 -12  -4   16.43    1.22
   0 -12   4   16.30    1.29
   0  12   4   18.80    1.44
   0  12  -4   14.97    1.20
   0  12   4   16.30    1.34
   2 -12   4    5.64    1.06
  -2 -12  -4    4.92    0.88
   2  12   4    6.52    1.09
  -2  12  -4    5.62    1.01
   2  12   4    6.77    1.20
  -4 -12  -4   -0.23    0.87
   4 -12   4    1.20    1.20
   4  12   4   -1.16    1.20
  -4  12  -4    0.57    1.04
   4  12   4   -0.12    1.10
  -5 -13   4    3.38    1.05
   5 -13  -4    3.42    1.04
  -5  13   4    5.14    1.28
   5  13  -4    3.98    1.12
   3 -13  -4    1.03    0.91
  -3 -13   4   -0.35    0.96
   3  13  -4   -0.60    0.97
  -3  13   4   -0.10    1.17
   1 -13  -4    4.73    0.96
  -1 -13   4    1.74    1.05
   1  13  -4    1.96    1.05
  -1  13   4    2.44    1.13
  -1 -13  -4   10.65    1.21
   1 -13   4    8.80    1.24
   1  13   4   10.22    1.26
   1  13   4   10.28    1.31
  -1  13  -4    8.82    1.09
  18   0  -5    2.79    1.08
 -18   0   5   -0.42    0.92
  16   0  -5    0.16    0.86
 -16   0   5    0.88    0.78
 -14   0   5    0.85    0.63
  14   0  -5    1.02    0.74
 -12   0   5    7.33    0.96
 -12   0   5    7.85    0.74
  12   0  -5    7.27    0.86
  10   0  -5   18.14    0.81
 -10   0   5   17.59    0.75
 -10   0   5   19.33    0.93
  -8   0   5   16.44    0.89
   8   0  -5   16.14    0.72
  -8   0   5   16.47    0.61
  -6   0   5    0.60    0.27
  -6   0   5    1.16    0.29
   6   0  -5    1.25    0.36
  -6   0   5    0.70    0.46
   4   0  -5    9.90    0.48
  -4   0   5    9.67    0.71
  -4   0   5    9.53    0.54
   4   0  -5    9.72    0.42
   2   0  -5   58.07    1.18
   2   0  -5   59.31    1.14
  -2   0   5   57.86    1.37
  -2   0   5   55.84    1.24
   0   0  -5  129.01    2.31
   0   0  -5  130.03    2.33
   0   0   5  129.84    2.44
   0   0   5  128.97    2.52
   2   0   5   89.64    1.94
  -2   0  -5   87.24    1.71
   2   0   5   89.20    1.84
  -2   0  -5   90.45    1.72
  -4   0  -5  104.98    2.06
   4   0   5  105.80    2.32
  -4   0  -5  105.85    2.04
  -6   0  -5   61.31    1.48
   6   0   5   63.79    1.81
  -6   0  -5   62.08    1.43
  -8   0  -5   17.28    0.92
   8   0   5   17.09    1.37
  -8   0  -5   15.50    1.08
 -10   0  -5   11.70    1.06
  10   0   5   13.42    1.57
 -10   0  -5   10.38    1.15
  12   0   5    4.80    1.45
 -12   0  -5    4.92    1.16
 -12   0  -5    3.92    1.04
  17  -1  -5   15.26    1.36
 -17  -1   5   11.68    1.19
  17   1  -5   10.20    1.15
 -17   1   5   14.23    1.24
 -15  -1   5   21.40    1.10
  15  -1  -5   17.70    1.19
  15   1  -5   18.56    1.25
 -15   1   5   19.91    1.13
 -13  -1   5   13.94    1.07
  13  -1  -5   11.03    0.96
 -13  -1   5   11.38    0.85
 -13   1   5   13.91    1.10
 -13   1   5   12.48    0.87
  13   1  -5   13.24    0.98
  11  -1  -5    0.22    0.55
 -11  -1   5    0.55    0.46
 -11  -1   5   -0.17    0.61
 -11   1   5   -0.65    0.59
 -11   1   5    0.10    0.49
  11   1  -5   -0.09    0.54
  -9  -1   5    2.31    0.57
   9  -1  -5    0.15    0.48
  -9  -1   5   -0.19    0.41
  -9   1   5    0.52    0.38
   9   1  -5    0.19    0.47
  -9   1   5    0.37    0.55
  -7  -1   5   18.79    0.61
   7  -1  -5   18.81    0.71
  -7  -1   5   20.98    0.86
   7   1  -5   18.64    0.54
   7   1  -5   18.78    0.66
  -7   1   5   18.78    0.63
  -7   1   5   18.11    0.82
  -5  -1   5   64.15    1.49
  -5  -1   5   64.63    1.21
   5  -1  -5   62.95    1.27
  -5   1   5   62.54    1.51
  -5   1   5   61.79    1.24
   5   1  -5   61.14    1.18
   5   1  -5   61.74    1.26
  -5   1   5   58.53    1.19
  -3  -1   5   39.20    0.89
  -3  -1   5   37.75    1.08
   3  -1  -5   37.88    0.83
   3  -1  -5   38.13    0.87
   3   1  -5   39.02    0.89
  -3   1   5   39.15    1.12
   3   1  -5   38.08    0.79
  -3   1   5   38.76    0.95
   1  -1  -5   26.89    0.69
  -1  -1   5   27.39    0.85
  -1  -1   5   27.97    0.91
   1  -1  -5   27.77    0.69
   1   1  -5   27.45    0.74
  -1   1   5   28.52    0.91
   1   1  -5   27.46    0.64
  -1   1   5   25.32    0.87
  -1  -1  -5    0.60    0.29
  -1  -1  -5    1.27    0.30
   1  -1   5    1.22    0.49
   1  -1   5    1.50    0.47
  -1   1  -5    1.04    0.33
  -1   1  -5    1.50    0.31
   1   1   5    1.35    0.41
   1   1   5    0.63    0.56
   3  -1   5    4.85    0.63
   3  -1   5    5.21    0.64
  -3  -1  -5    6.84    0.51
  -3  -1  -5    5.86    0.51
   3   1   5    6.71    0.76
   3   1   5    6.27    0.61
  -3   1  -5    5.62    0.61
  -3   1  -5    6.11    0.54
  -5  -1  -5   32.41    0.92
   5  -1   5   33.08    1.32
  -5  -1  -5   31.37    0.96
   5   1   5   32.05    1.32
  -5   1  -5   31.42    0.94
  -5   1  -5   31.37    0.98
   7  -1   5   65.90    1.91
  -7  -1  -5   67.17    1.56
  -7  -1  -5   67.48    1.62
  -7   1  -5   68.43    1.65
   7   1   5   66.23    1.97
  -7   1  -5   62.98    1.54
  -9  -1  -5   68.84    1.81
   9  -1   5   66.48    2.10
  -9  -1  -5   70.73    1.69
  -9   1  -5   67.10    1.72
  -9   1  -5   66.65    1.86
   9   1   5   68.26    2.10
 -11  -1  -5   76.43    2.05
  11  -1   5   83.46    2.54
 -11  -1  -5   78.76    2.24
 -11   1  -5   77.36    2.10
  18  -2  -5    1.10    1.05
 -18  -2   5    2.87    0.99
 -18   2   5    1.33    1.01
  18   2  -5    2.43    1.18
 -16  -2   5    1.09    0.77
  16  -2  -5   -0.11    0.85
 -16   2   5   -0.02    0.81
  16   2  -5    0.46    0.94
 -14  -2   5   -0.77    0.61
  14  -2  -5    0.31    0.72
 -14   2   5   -0.32    0.67
  14   2  -5    0.19    0.76
 -12  -2   5   10.71    0.75
  12  -2  -5   11.15    0.88
 -12  -2   5   10.66    1.01
 -12   2   5    9.92    0.80
  12   2  -5   10.07    0.78
 -12   2   5   11.81    1.02
 -10  -2   5   19.39    0.81
 -10  -2   5   21.91    1.00
  10  -2  -5   19.67    0.89
 -10   2   5   20.27    0.83
  10   2  -5   21.15    0.88
 -10   2   5   20.06    0.99
  -8  -2   5    8.55    0.74
   8  -2  -5   10.55    0.64
  -8  -2   5    8.09    0.54
  -8   2   5    9.41    0.57
   8   2  -5   10.17    0.58
  -8   2   5    9.44    0.83
   8   2  -5    9.70    0.51
  -6  -2   5    0.41    0.45
   6  -2  -5    0.21    0.34
  -6  -2   5    0.67    0.29
   6   2  -5   -0.09    0.33
  -6   2   5    0.66    0.52
  -6   2   5    0.59    0.31
   6   2  -5    1.95    0.33
   4  -2  -5    4.12    0.42
  -4  -2   5    5.44    0.63
   4  -2  -5    4.29    0.42
   4   2  -5    4.21    0.40
   4   2  -5    4.28    0.33
  -4   2   5    4.13    0.51
   4   2  -5    3.70    0.43
  -4   2   5    4.21    0.50
   2  -2  -5   38.32    0.86
  -2  -2   5   37.43    0.91
   2  -2  -5   38.56    0.86
  -2  -2   5   38.04    1.06
  -2   2   5   36.59    1.03
   2   2  -5   37.33    0.75
  -2   2   5   38.13    0.98
   2   2  -5   39.52    0.89
   0  -2  -5  137.97    2.46
   0  -2  -5  134.19    2.41
   0  -2   5  134.68    2.63
   0  -2   5  136.88    2.51
   0   2  -5  138.44    2.46
   0   2  -5  137.22    2.37
   0   2   5  135.38    2.61
   0   2   5  127.02    2.56
  -2  -2  -5   99.77    1.91
   2  -2   5   96.72    2.01
   2  -2   5   99.35    2.04
  -2  -2  -5   99.60    1.86
   2   2   5   98.67    2.16
   2   2   5  101.13    1.99
  -2   2  -5   99.06    1.91
  -2   2  -5  100.15    1.87
  -4  -2  -5   80.76    1.66
  -4  -2  -5   79.46    1.60
   4  -2   5   78.93    1.80
   4   2   5   84.75    1.97
  -4   2  -5   69.32    1.61
  -4   2  -5   81.58    1.66
   6  -2   5   64.71    1.80
  -6  -2  -5   68.83    1.51
  -6  -2  -5   67.51    1.57
  -6   2  -5   70.99    1.55
  -6   2  -5   64.46    1.59
   6   2   5   66.19    1.82
  -8  -2  -5   23.54    1.09
   8  -2   5   25.76    1.47
  -8  -2  -5   25.86    1.07
  -8   2  -5   23.76    1.03
   8   2   5   22.87    1.49
 -10  -2  -5    2.98    0.83
 -10  -2  -5    3.57    0.90
  10  -2   5    3.06    1.23
  10   2   5    3.57    1.19
 -10   2  -5    2.96    0.79
 -12  -2  -5    4.33    1.17
  12  -2   5    4.17    1.49
 -12   2  -5    2.38    1.02
  12   2   5    4.24    1.43
 -17  -3   5   16.36    1.30
  17  -3  -5   17.76    1.43
  17   3  -5   16.98    1.54
 -17   3   5   15.40    1.34
 -15  -3   5   11.65    1.14
  15  -3  -5   10.31    1.14
 -15   3   5   11.17    1.06
  15   3  -5   12.34    1.31
 -13  -3   5    6.01    0.80
 -13  -3   5    3.94    0.81
  13  -3  -5    7.19    0.94
 -13   3   5    6.61    0.84
 -13   3   5    6.90    0.96
  13   3  -5    5.77    0.78
  11  -3  -5    3.12    0.62
 -11  -3   5    3.04    0.67
 -11  -3   5    2.39    0.52
  11   3  -5    1.76    0.62
 -11   3   5    3.09    0.71
 -11   3   5    3.19    0.57
  -9  -3   5    0.42    0.41
  -9  -3   5    0.24    0.52
   9  -3  -5    0.72    0.48
  -9   3   5   -0.43    0.41
   9   3  -5    0.52    0.46
   9   3  -5    0.29    0.40
  -9   3   5    0.56    0.58
   7  -3  -5   26.12    0.84
  -7  -3   5   26.92    0.96
  -7  -3   5   26.76    0.72
   7   3  -5   26.06    0.73
  -7   3   5   24.78    1.04
  -7   3   5   24.83    0.80
   7   3  -5   27.11    0.83
   5  -3  -5   85.46    1.65
  -5  -3   5   87.25    1.57
  -5  -3   5   85.91    1.86
   5  -3  -5   87.19    1.70
   5   3  -5   84.00    1.62
   5   3  -5   85.97    1.68
  -5   3   5   85.19    1.94
   3  -3  -5   27.08    0.75
  -3  -3   5   25.81    0.86
   3  -3  -5   26.62    0.71
  -3   3   5   27.68    0.96
   3   3  -5   28.60    0.76
  -3   3   5   26.69    0.75
   3   3  -5   27.79    0.78
   1  -3  -5    9.27    0.44
   1  -3  -5   10.12    0.51
  -1  -3   5   11.17    0.65
  -1  -3   5    9.44    0.65
  -1   3   5   10.04    0.73
   1   3  -5   10.14    0.63
   1   3  -5   11.30    0.52
  -1  -3  -5    2.33    0.37
   1  -3   5    2.55    0.49
  -1  -3  -5    2.96    0.34
   1  -3   5    2.85    0.52
  -1   3  -5    2.14    0.40
   1   3   5    2.42    0.60
   1   3   5    2.51    0.45
  -3  -3  -5    3.10    0.44
   3  -3   5    3.39    0.54
   3  -3   5    2.90    0.60
  -3  -3  -5    2.86    0.43
   3   3   5    3.10    0.47
  -3   3  -5    2.33    0.44
   3   3   5    3.18    0.70
  -5  -3  -5   20.68    0.85
   5  -3   5   20.70    1.10
  -5  -3  -5   21.03    0.81
  -5   3  -5   20.61    0.84
   5   3   5   22.61    1.24
   7  -3   5   58.99    1.77
  -7  -3  -5   59.57    1.56
  -7  -3  -5   60.65    1.47
  -7   3  -5   57.95    1.45
   7   3   5   61.29    1.89
   9  -3   5   88.96    2.45
  -9  -3  -5   90.47    2.18
   9   3   5   85.33    2.44
  -9   3  -5   90.72    2.10
 -11  -3  -5   63.45    2.06
  11  -3   5   67.79    2.41
 -11   3  -5   65.97    1.92
  11   3   5   68.71    2.33
  16  -4  -5   -0.29    0.94
 -16  -4   5    0.25    0.89
  16   4  -5   -0.37    0.99
 -16   4   5    0.39    0.85
  14  -4  -5    0.53    0.79
 -14  -4   5    1.66    0.80
 -14   4   5    0.23    0.72
  14   4  -5    1.04    0.83
  12  -4  -5   12.12    0.95
 -12  -4   5   10.36    0.94
 -12  -4   5   11.39    0.89
 -12   4   5   12.68    0.92
  12   4  -5   12.11    1.03
 -12   4   5   11.98    1.16
  10  -4  -5   17.65    0.90
 -10  -4   5   20.19    0.97
 -10  -4   5   20.42    0.84
  10   4  -5   20.19    0.83
 -10   4   5   20.81    0.89
  10   4  -5   19.39    0.94
   8  -4  -5    7.41    0.69
  -8  -4   5    8.47    0.68
  -8  -4   5    8.40    0.58
  -8   4   5    7.30    0.83
   8   4  -5    8.54    0.59
  -8   4   5    5.56    0.54
   8   4  -5    7.80    0.64
   6  -4  -5    0.53    0.41
   6  -4  -5    0.53    0.40
  -6  -4   5    0.96    0.31
  -6  -4   5    0.76    0.42
   6   4  -5    0.29    0.39
  -6   4   5    0.41    0.48
   6   4  -5    0.64    0.39
   4  -4  -5    5.96    0.44
  -4  -4   5    4.85    0.64
   4  -4  -5    6.09    0.51
   4   4  -5    5.92    0.56
  -4   4   5    5.52    0.47
   4   4  -5    6.49    0.51
  -4   4   5    6.66    0.77
  -2  -4   5   26.97    0.93
   2  -4  -5   28.30    0.72
   2  -4  -5   28.70    0.79
   2   4  -5   29.25    0.76
  -2   4   5   30.59    0.98
  -2   4   5   28.01    0.82
   2   4  -5   29.21    0.84
   0  -4  -5   80.23    1.50
   0  -4   5   78.04    1.72
   0  -4  -5   81.35    1.62
   0   4  -5   80.65    1.60
   0   4  -5   79.95    1.67
   0   4   5   82.18    1.75
   0   4   5   78.45    1.73
  -2  -4  -5  100.79    1.99
   2  -4   5  100.56    2.06
   2  -4   5   97.22    2.07
  -2  -4  -5  100.79    1.86
   2   4   5  101.06    2.15
   2   4   5  101.78    2.04
  -4  -4  -5   79.53    1.71
   4  -4   5   78.73    1.85
  -4  -4  -5   82.24    1.60
   4   4   5   77.35    1.96
   4   4   5   80.79    1.71
  -4   4  -5   79.84    1.72
  -6  -4  -5   59.27    1.50
   6  -4   5   64.87    1.72
   6   4   5   64.59    1.89
  -6   4  -5   59.72    1.50
   8  -4   5   22.99    1.40
  -8  -4  -5   20.64    1.10
  -8   4  -5   23.12    0.99
   8   4   5   25.39    1.57
  10  -4   5    0.03    1.25
 -10  -4  -5    0.71    0.89
  10   4   5   -0.55    1.21
 -10   4  -5   -0.07    0.84
  17  -5  -5   12.28    1.51
 -17  -5   5   11.78    1.38
  17   5  -5   12.82    1.74
 -17   5   5   10.41    1.16
  15  -5  -5   10.61    1.28
 -15  -5   5   10.39    1.10
  15   5  -5   10.20    1.29
 -15   5   5   11.44    1.17
  13  -5  -5   10.49    1.07
 -13  -5   5    9.85    1.13
 -13  -5   5   12.06    0.99
 -13   5   5   10.68    1.23
 -13   5   5   11.18    1.01
  13   5  -5   10.63    1.07
  11  -5  -5    0.89    0.63
 -11  -5   5    1.52    0.61
 -11  -5   5    2.22    0.70
 -11   5   5    1.47    0.57
 -11   5   5    1.09    0.76
  11   5  -5    2.00    0.63
  11   5  -5    1.51    0.69
  -9  -5   5    4.05    0.65
   9  -5  -5    4.13    0.61
  -9  -5   5    4.64    0.53
   9   5  -5    3.39    0.54
  -9   5   5    4.28    0.56
  -9   5   5    4.50    0.74
   9   5  -5    4.30    0.56
  -7  -5   5   13.04    0.80
   7  -5  -5   10.70    0.70
   7  -5  -5   12.60    0.70
   7   5  -5   11.23    0.63
   7   5  -5   12.85    0.66
  -7   5   5   11.48    0.93
  -5  -5   5   37.10    1.14
   5  -5  -5   38.78    0.94
   5  -5  -5   38.77    1.02
   5   5  -5   37.03    0.97
  -5   5   5   38.40    1.24
   5   5  -5   38.84    0.96
  -3  -5   5   34.28    1.06
   3  -5  -5   35.39    0.95
   3  -5  -5   36.41    0.83
   3   5  -5   35.07    0.90
  -3   5   5   35.29    1.09
  -3   5   5   33.26    0.90
   3   5  -5   36.70    0.97
   1  -5  -5   15.23    0.61
  -1  -5   5   14.95    0.77
   1  -5  -5   16.52    0.58
  -1   5   5   14.09    0.76
  -1   5   5   16.28    0.81
   1   5  -5   15.70    0.75
   1   5  -5   15.07    0.66
   1  -5   5    5.47    0.66
  -1  -5  -5    5.57    0.58
  -1   5  -5    5.52    0.71
   1   5   5    5.76    0.68
   1   5   5    6.04    0.68
  -1   5  -5    5.08    0.58
   3  -5   5    2.99    0.55
   3  -5   5    2.72    0.60
  -3  -5  -5    1.76    0.49
   3   5   5    2.77    0.55
   3   5   5    2.54    0.72
  -3   5  -5    1.27    0.48
   5  -5   5   25.13    1.14
  -5  -5  -5   24.86    0.96
  -5   5  -5   24.55    0.96
   5   5   5   25.04    1.36
  -7  -5  -5   50.06    1.44
   7  -5   5   47.77    1.62
  -7   5  -5   49.32    1.41
   7   5   5   49.74    1.84
  -9  -5  -5   57.08    1.71
   9  -5   5   58.30    1.98
   9   5   5   58.06    2.12
  -9   5  -5   60.69    1.73
 -11  -5  -5   56.40    1.97
  11  -5   5   50.20    2.30
  11   5   5   46.09    2.21
 -11   5  -5   50.41    1.78
  16  -6  -5    1.06    1.08
 -16  -6   5    0.03    1.07
 -16   6   5   -0.35    0.98
 -14  -6   5    3.44    0.89
  14  -6  -5    3.84    0.97
  14   6  -5    3.52    0.93
 -14   6   5    2.12    0.87
 -12  -6   5    5.71    0.89
  12  -6  -5    6.02    0.81
  12   6  -5    6.01    0.81
 -12   6   5    5.76    0.75
 -12   6   5    4.36    0.90
  12   6  -5    4.91    0.81
 -10  -6   5    9.41    0.89
  10  -6  -5    9.89    0.86
 -10   6   5   11.13    0.82
 -10   6   5    8.91    1.15
  10   6  -5    9.86    0.87
  10   6  -5   10.42    0.86
   8  -6  -5   12.81    0.78
   8  -6  -5   10.90    0.82
  -8  -6   5   11.49    0.87
  -8   6   5   11.60    0.98
   8   6  -5   11.29    0.72
   8   6  -5   11.85    0.72
   6  -6  -5    3.32    0.52
   6  -6  -5    2.54    0.44
  -6  -6   5    3.13    0.59
  -6   6   5    2.96    0.67
   6   6  -5    3.57    0.50
   6   6  -5    3.73    0.46
   4  -6  -5    8.18    0.56
  -4  -6   5    7.51    0.66
   4  -6  -5    6.90    0.63
   4   6  -5    6.84    0.64
   4   6  -5    8.08    0.58
  -4   6   5    6.59    0.86
  -2  -6   5   29.52    1.00
   2  -6  -5   28.61    0.84
   2   6  -5   27.65    0.93
  -2   6   5   26.57    0.90
  -2   6   5   28.05    1.06
   2   6  -5   27.09    0.85
   0  -6  -5   39.94    1.07
   0  -6   5   38.51    1.14
   0   6   5   39.26    1.19
   0   6  -5   40.55    1.04
   0   6   5   34.64    1.11
   0   6  -5   40.96    1.16
   2  -6   5   86.04    1.86
   2  -6   5   82.74    1.85
  -2  -6  -5   86.82    1.80
   2   6   5   83.47    1.85
   2   6   5   82.34    1.92
  -2   6  -5   82.82    1.77
   4  -6   5   82.52    1.93
  -4  -6  -5   82.31    1.83
   4   6   5   84.56    1.85
  -4   6  -5   84.29    1.82
   4   6   5   82.44    2.06
   6  -6   5   38.30    1.34
  -6  -6  -5   39.73    1.27
   6   6   5   39.33    1.62
  -6   6  -5   40.09    1.25
   8  -6   5   12.44    1.33
  -8  -6  -5   13.11    1.07
  -8   6  -5   12.98    1.10
   8   6   5   14.75    1.54
  10  -6   5    1.65    1.25
 -10  -6  -5    1.37    0.98
  10   6   5    1.48    1.32
 -10   6  -5    0.28    0.87
  15  -7  -5   11.63    1.33
 -15   7   5   12.56    1.30
 -13  -7   5   12.11    1.31
  13  -7  -5   11.59    1.20
 -13   7   5   13.30    1.13
  13   7  -5   12.59    1.15
 -11  -7   5    0.64    0.69
  11  -7  -5    1.39    0.78
 -11   7   5    1.83    0.95
  11   7  -5    2.02    0.77
 -11   7   5   -0.08    0.66
  11   7  -5    0.09    0.70
   9  -7  -5   11.64    0.93
  -9  -7   5   10.27    0.90
   9  -7  -5   11.76    0.88
  -9   7   5   10.90    1.14
   9   7  -5   11.13    0.91
   9   7  -5   12.33    0.89
  -7  -7   5    8.85    0.82
   7  -7  -5    7.93    0.72
   7  -7  -5    7.64    0.72
   7   7  -5    9.09    0.72
   7   7  -5    7.89    0.74
  -7   7   5    8.08    1.01
   5  -7  -5    9.40    0.71
  -5  -7   5    9.52    0.79
   5   7  -5    9.65    0.79
   5   7  -5    9.29    0.68
  -5   7   5    8.93    0.98
  -3  -7   5   34.87    1.14
   3  -7  -5   36.09    1.04
  -3   7   5   33.82    0.98
  -3   7   5   34.97    1.25
   3   7  -5   34.22    1.06
   3   7  -5   35.65    1.03
  -1  -7   5   27.37    1.03
   1  -7  -5   27.83    0.93
   1   7  -5   27.96    0.89
  -1   7   5   28.32    1.09
   1   7  -5   28.77    0.98
  -1   7   5   27.10    0.95
  -1  -7  -5    3.95    0.55
   1  -7   5    4.96    0.68
   1   7   5    2.78    0.61
  -1   7  -5    3.97    0.58
  -1   7  -5    3.58    0.53
   1   7   5    3.95    0.70
  -3  -7  -5    2.99    0.57
   3  -7   5    3.91    0.71
   3  -7   5    2.19    0.68
   3   7   5    2.63    0.80
  -3   7  -5    3.92    0.60
   3   7   5    3.60    0.64
   5  -7   5   19.13    1.15
  -5  -7  -5   19.81    0.96
  -5   7  -5   19.07    0.97
   5   7   5   19.92    1.36
   7  -7   5   30.85    1.48
  -7  -7  -5   31.65    1.29
   7   7   5   32.49    1.74
  -7   7  -5   34.15    1.32
  -9  -7  -5   38.72    1.52
   9  -7   5   38.02    1.82
  -9   7  -5   36.43    1.54
   9   7   5   38.63    2.05
  14  -8  -5    6.47    1.21
 -14   8   5    4.08    0.99
 -12  -8   5    5.59    0.91
  12  -8  -5    4.85    0.98
 -12   8   5    3.71    1.12
 -12   8   5    5.14    0.87
  12   8  -5    5.29    0.99
  10  -8  -5    6.23    0.80
 -10  -8   5    6.65    0.83
  10   8  -5    6.50    0.79
 -10   8   5    7.01    1.04
  -8  -8   5   10.87    0.94
   8  -8  -5   10.90    0.85
   8   8  -5   10.28    0.88
  -8   8   5   10.36    1.20
   8   8  -5    9.74    0.84
   6  -8  -5    3.10    0.61
  -6  -8   5    2.87    0.66
   6   8  -5    4.85    0.62
  -6   8   5    3.69    0.80
   6   8  -5    3.95    0.62
  -4  -8   5    1.62    0.62
   4  -8  -5    2.65    0.52
   4   8  -5    2.98    0.56
  -4   8   5    1.78    0.73
   4   8  -5    2.51    0.59
  -2  -8   5   19.26    0.99
   2  -8  -5   18.57    0.85
   2   8  -5   18.06    0.80
  -2   8   5   19.05    1.06
   2   8  -5   19.66    0.95
  -2   8   5   18.70    0.91
   0  -8  -5   34.82    1.07
   0  -8   5   29.96    1.18
   0   8  -5   34.17    1.17
   0   8   5   33.37    1.19
   0   8  -5   32.62    1.03
   0   8   5   35.46    1.23
   2  -8   5   52.69    1.48
  -2  -8  -5   50.50    1.37
  -2   8  -5   51.56    1.42
   2   8   5   52.10    1.51
  -2   8  -5   53.18    1.48
   2   8   5   50.68    1.52
  -4  -8  -5   55.68    1.48
   4  -8   5   50.67    1.61
  -4   8  -5   55.02    1.49
   4   8   5   56.53    1.77
   4   8   5   54.35    1.52
  -6  -8  -5   33.45    1.33
   6  -8   5   34.91    1.51
  -6   8  -5   34.27    1.32
   6   8   5   37.56    1.74
  -8  -8  -5   11.43    1.17
   8  -8   5    9.98    1.21
  -8   8  -5   11.54    1.21
   8   8   5   11.36    1.45
 -13  -9   5    4.70    1.11
 -13   9   5    3.20    0.98
  13   9  -5    3.45    1.07
  11  -9  -5   -0.33    0.81
 -11  -9   5    2.14    0.88
 -11   9   5   -0.11    1.04
  11   9  -5    1.13    0.95
  -9  -9   5    1.77    0.76
   9  -9  -5    2.14    0.72
   9   9  -5    1.56    0.77
  -9   9   5    1.89    1.02
  -7  -9   5   11.75    0.99
   7  -9  -5    8.88    0.87
  -7   9   5   11.39    1.26
   7   9  -5   10.97    0.96
  -5  -9   5   13.29    0.98
   5  -9  -5   12.24    0.87
  -5   9   5   14.72    1.17
   5   9  -5   13.28    0.94
  -3  -9   5   23.24    1.14
   3  -9  -5   23.30    0.98
  -3   9   5   20.97    1.21
   3   9  -5   25.59    1.09
   3   9  -5   22.78    0.96
   1  -9  -5   18.45    0.91
  -1  -9   5   20.35    1.08
   1   9  -5   21.98    0.98
  -1   9   5   19.54    1.07
   1   9  -5   20.21    0.94
  -1   9   5   20.33    1.13
  -1  -9  -5    1.78    0.61
   1  -9   5    2.88    0.78
   1   9   5    2.24    0.76
  -1   9  -5    2.38    0.68
  -1   9  -5    2.41    0.74
   1   9   5    1.64    0.84
   3  -9   5    2.03    0.86
  -3  -9  -5    1.49    0.67
  -3   9  -5    0.34    0.78
   3   9   5    1.33    0.88
  -3   9  -5    1.36    0.68
   3   9   5    0.84    0.83
   5  -9   5    7.49    1.02
  -5  -9  -5    6.19    0.78
  -5   9  -5    7.88    1.06
   5   9   5    7.78    1.12
  -7  -9  -5   20.54    1.26
   7  -9   5   17.81    1.65
   7   9   5   21.86    1.88
  -7   9  -5   19.69    1.37
  12 -10  -5    5.64    1.04
 -12 -10   5    5.67    1.22
  12  10  -5    6.27    1.14
 -12  10   5    7.48    1.35
 -10 -10   5    6.16    1.05
  10 -10  -5    6.95    0.91
  10  10  -5    6.58    1.01
 -10  10   5    6.06    1.24
   8 -10  -5    5.89    0.82
  -8 -10   5    5.72    0.87
   8  10  -5    7.40    0.97
  -8  10   5    5.46    1.12
  -6 -10   5    1.61    0.77
   6 -10  -5    1.79    0.68
   6  10  -5    2.44    0.79
  -6  10   5    3.00    0.97
   4 -10  -5    0.06    0.64
  -4 -10   5    0.77    0.67
   4  10  -5    0.49    0.70
  -4  10   5   -0.16    0.86
  -2 -10   5    8.37    1.02
   2 -10  -5    8.47    0.87
  -2  10   5    9.07    0.98
   2  10  -5    8.40    1.01
   0 -10  -5   24.81    1.10
   0 -10   5   23.99    1.22
   0  10   5   24.82    1.28
   0  10  -5   24.66    1.07
   0  10   5   25.85    1.29
   0  10  -5   24.37    1.19
  -2 -10  -5   36.08    1.30
   2 -10   5   36.48    1.55
   2  10   5   35.73    1.50
  -2  10  -5   36.22    1.36
   2  10   5   36.49    1.45
  -2  10  -5   36.82    1.47
   4 -10   5   32.63    1.56
  -4 -10  -5   35.67    1.38
   4  10   5   32.59    1.52
   4  10   5   33.89    1.74
  -4  10  -5   34.77    1.44
  -6 -10  -5   23.42    1.35
   6 -10   5   23.70    1.58
  -6  10  -5   27.88    1.56
   6  10   5   24.31    1.76
 -11 -11   5   -0.33    1.09
  11 -11  -5   -0.73    1.04
  11  11  -5    0.15    1.14
 -11  11   5    1.63    1.32
  -9 -11   5   -0.15    0.89
   9 -11  -5   -0.01    0.90
   9  11  -5   -0.77    0.98
  -9  11   5    0.15    1.18
   7 -11  -5    6.12    0.86
  -7 -11   5    6.52    0.97
   7  11  -5    6.03    0.93
  -7  11   5    6.42    1.27
   5 -11  -5   18.20    1.06
  -5 -11   5   15.79    1.25
   5  11  -5   17.69    1.21
  -5  11   5   17.13    1.43
   3 -11  -5   15.52    1.03
  -3 -11   5   15.53    1.19
  -3  11   5   14.56    1.35
   3  11  -5   14.40    1.19
  -1 -11   5    8.60    1.12
   1 -11  -5    9.45    0.96
  -1  11   5    9.00    1.23
   1  11  -5    7.79    0.95
  -1 -11  -5    2.12    0.78
   1 -11   5    3.03    1.03
  -1  11  -5    2.07    0.90
   1  11   5    1.53    1.01
   1  11   5    2.22    0.93
   3 -11   5    0.18    1.02
  -3 -11  -5    1.51    0.86
  -3  11  -5    0.48    1.00
   3  11   5   -0.82    1.07
   3  11   5    0.54    0.98
  -5 -11  -5    4.18    0.93
   5 -11   5    4.05    1.19
   5  11   5    3.97    1.41
  -5  11  -5    4.60    1.13
   8 -12  -5    4.19    0.98
  -8 -12   5    5.35    1.08
  -8  12   5    3.75    1.30
   8  12  -5    4.71    1.10
   6 -12  -5    1.65    0.88
  -6 -12   5    1.00    1.00
  -6  12   5    0.71    1.16
   6  12  -5    1.35    0.95
   4 -12  -5   -0.66    0.90
  -4 -12   5    1.55    0.98
   4  12  -5    0.10    0.91
  -4  12   5    0.86    1.12
   2 -12  -5    4.66    0.93
  -2 -12   5    4.48    0.98
   2  12  -5    3.89    0.98
  -2  12   5    4.36    1.13
   0 -12   5   12.05    1.36
   0 -12  -5   13.65    1.20
   0  12   5   14.74    1.41
   0  12  -5   11.89    1.27
  -2 -12  -5   23.67    1.37
   2 -12   5   23.95    1.71
  -2  12  -5   22.30    1.55
   2  12   5   22.06    1.56
   2  12   5   24.16    1.63
   3 -13  -5   12.83    1.35
  18   0  -6   24.88    1.63
 -18   0   6   25.48    1.57
 -16   0   6   35.77    1.41
  16   0  -6   38.11    1.54
  14   0  -6   54.45    1.65
 -14   0   6   56.13    1.54
 -14   0   6   56.61    1.76
  12   0  -6   23.87    1.06
 -12   0   6   23.74    1.17
 -12   0   6   24.34    0.96
 -10   0   6    0.02    0.43
  10   0  -6   -0.02    0.51
 -10   0   6    1.11    0.64
   8   0  -6   11.63    0.69
  -8   0   6   10.95    0.61
  -8   0   6   10.52    0.91
  -6   0   6  116.99    2.48
   6   0  -6  116.65    2.21
  -6   0   6  116.47    2.16
  -4   0   6  220.97    3.85
  -4   0   6  221.20    4.18
   4   0  -6  232.26    3.90
   4   0  -6  215.39    3.85
   2   0  -6  316.41    5.35
  -2   0   6  313.95    5.39
   2   0  -6  315.54    5.36
  -2   0   6  306.71    5.68
   0   0   6  352.62    6.29
   0   0  -6  348.28    5.99
   0   0  -6  352.59    6.02
   0   0   6  352.87    6.10
   2   0   6  227.19    4.26
  -2   0  -6  231.81    4.05
   2   0   6  229.58    4.24
  -2   0  -6  232.37    4.07
  -4   0  -6  110.64    2.16
   4   0   6  108.62    2.49
   6   0   6   27.56    1.46
  -6   0  -6   25.66    1.06
  -6   0  -6   25.28    0.98
  -8   0  -6    3.84    0.75
  -8   0  -6    2.38    0.91
   8   0   6    2.94    1.18
 -10   0  -6    9.66    1.18
  10   0   6    7.65    1.40
 -17  -1   6   -0.16    0.85
  17  -1  -6    0.19    0.99
  17   1  -6    1.99    1.02
 -17   1   6    0.55    0.91
 -15  -1   6   12.68    1.02
  15  -1  -6   13.14    1.15
  15   1  -6   10.72    1.15
 -15   1   6   13.64    1.06
  13  -1  -6   53.69    1.54
 -13  -1   6   56.20    1.67
 -13  -1   6   51.78    1.44
 -13   1   6   52.46    1.46
 -13   1   6   54.90    1.68
  13   1  -6   55.70    1.49
 -11  -1   6  148.57    2.82
 -11  -1   6  142.69    3.01
  11  -1  -6  148.95    2.87
 -11   1   6  144.02    3.07
 -11   1   6  143.60    2.82
  11   1  -6  146.98    2.84
  -9  -1   6  204.46    3.68
   9  -1  -6  206.39    3.73
  -9  -1   6  203.35    3.95
  -9   1   6  202.96    3.96
  -9   1   6  207.74    3.73
   9   1  -6  208.64    3.73
   7  -1  -6  233.15    4.07
  -7  -1   6  224.34    4.02
  -7  -1   6  234.01    4.37
  -7   1   6  231.37    4.08
   7   1  -6  232.89    4.09
   7   1  -6  223.63    3.89
  -7   1   6  234.40    4.39
   5  -1  -6  147.06    2.69
   5  -1  -6  145.19    2.68
  -5  -1   6  148.19    2.63
  -5  -1   6  147.37    2.94
   5   1  -6  152.72    2.64
   5   1  -6  149.32    2.72
  -5   1   6  151.11    3.00
  -3  -1   6   63.49    1.56
   3  -1  -6   65.14    1.29
   3  -1  -6   63.61    1.32
  -3  -1   6   64.06    1.41
  -3   1   6   67.79    1.62
  -3   1   6   63.66    1.46
   3   1  -6   64.99    1.35
   3   1  -6   63.43    1.24
  -1  -1   6    1.82    0.50
   1  -1  -6    0.87    0.35
   1  -1  -6    1.07    0.35
  -1  -1   6    1.49    0.49
   1   1  -6    1.09    0.32
  -1   1   6    2.74    0.61
  -1   1   6    2.17    0.54
   1   1  -6    1.39    0.32
   1  -1   6   13.51    0.89
   1  -1   6   15.18    0.85
  -1  -1  -6   15.02    0.66
  -1  -1  -6   14.54    0.64
   1   1   6   14.65    0.82
   1   1   6   13.77    1.00
  -1   1  -6   16.40    0.66
  -1   1  -6   15.03    0.67
  -3  -1  -6   43.34    1.17
   3  -1   6   47.04    1.45
  -3  -1  -6   48.51    1.17
   3   1   6   47.47    1.52
  -3   1  -6   45.79    1.15
  -3   1  -6   45.88    1.17
  -5  -1  -6  149.13    2.92
  -5  -1  -6  151.54    2.85
   5  -1   6  152.54    3.18
   5   1   6  152.47    3.21
  -5   1  -6  152.56    2.88
   7  -1   6  137.75    3.15
  -7  -1  -6  143.27    2.89
  -7  -1  -6  140.16    2.78
  -7   1  -6  140.87    2.79
   7   1   6  136.39    3.14
  -9  -1  -6   88.59    2.22
   9  -1   6   84.98    2.48
  -9  -1  -6   85.40    2.04
  -9   1  -6   79.68    2.05
   9   1   6   80.25    2.47
 -11  -1  -6   44.78    1.87
 -11  -1  -6   46.03    1.88
 -18  -2   6   27.18    1.49
  18  -2  -6   26.27    1.71
  18   2  -6   25.13    1.81
 -18   2   6   24.76    1.53
  16  -2  -6   34.37    1.52
 -16  -2   6   34.92    1.45
 -16   2   6   35.61    1.44
  16   2  -6   33.74    1.55
  14  -2  -6   37.83    1.40
 -14  -2   6   37.88    1.26
 -14  -2   6   41.20    1.56
 -14   2   6   39.00    1.31
 -14   2   6   37.31    1.55
  14   2  -6   38.07    1.42
 -12  -2   6   25.51    0.96
  12  -2  -6   25.90    1.08
 -12  -2   6   25.88    1.24
 -12   2   6   26.57    1.22
 -12   2   6   24.91    1.02
  12   2  -6   25.13    1.09
 -10  -2   6    2.67    0.66
 -10  -2   6    3.09    0.51
  10  -2  -6    2.65    0.57
 -10   2   6    2.50    0.50
 -10   2   6    1.73    0.69
  10   2  -6    2.44    0.54
  -8  -2   6   14.21    0.89
   8  -2  -6   13.96    0.71
  -8  -2   6   13.69    0.64
   8   2  -6   13.25    0.72
  -8   2   6   13.56    0.86
  -8   2   6   14.46    0.67
   6  -2  -6  138.51    2.60
  -6  -2   6  143.69    2.88
   6  -2  -6  143.86    2.63
  -6  -2   6  145.61    2.54
   6   2  -6  139.72    2.52
   6   2  -6  141.04    2.63
  -6   2   6  142.97    2.92
   4  -2  -6  207.60    3.61
  -4  -2   6  202.22    3.91
  -4  -2   6  211.45    3.60
   4  -2  -6  209.32    3.65
   4   2  -6  201.41    3.53
   4   2  -6  204.96    3.64
  -4   2   6  206.24    3.94
  -2  -2   6  232.73    4.08
   2  -2  -6  235.60    4.09
  -2  -2   6  229.29    4.34
   2  -2  -6  228.29    4.03
  -2   2   6  231.40    4.12
   2   2  -6  236.07    4.08
  -2   2   6  239.14    4.35
   0  -2   6  324.95    5.86
   0  -2  -6  321.28    5.61
   0  -2  -6  326.39    5.53
   0  -2   6  329.17    5.62
   0   2   6  318.39    5.68
   0   2  -6  321.74    5.58
   0   2   6  326.91    5.83
   2  -2   6  238.25    4.50
  -2  -2  -6  244.04    4.26
  -2  -2  -6  238.77    4.34
   2  -2   6  244.90    4.43
  -2   2  -6  242.76    4.31
   2   2   6  252.16    4.48
   2   2   6  250.15    4.54
  -4  -2  -6  116.76    2.28
   4  -2   6  113.31    2.47
  -4  -2  -6  114.44    2.21
  -4   2  -6  112.64    2.24
   4   2   6  112.72    2.58
  -6  -2  -6   25.15    0.96
  -6  -2  -6   24.65    1.08
   6  -2   6   22.12    1.43
   6   2   6   27.08    1.48
  -6   2  -6   23.54    1.00
   8  -2   6   -0.53    1.16
  -8  -2  -6   -0.40    0.76
  -8  -2  -6   -0.06    0.77
   8   2   6    0.35    1.09
  -8   2  -6    0.44    0.71
 -10  -2  -6    5.91    1.16
  10  -2   6    7.47    1.44
  10   2   6    7.46    1.38
 -10   2  -6    7.60    0.98
  17  -3  -6    0.13    1.01
 -17  -3   6   -1.16    0.96
 -17   3   6   -1.00    0.88
  17   3  -6    0.49    1.09
  15  -3  -6    8.58    1.13
 -15  -3   6    9.96    1.08
 -15   3   6    9.67    1.08
  15   3  -6    8.65    1.18
  13  -3  -6   56.49    1.59
 -13  -3   6   56.34    1.47
 -13  -3   6   51.66    1.71
  13   3  -6   58.28    1.59
 -13   3   6   52.00    1.74
 -13   3   6   55.56    1.54
 -11  -3   6  143.04    2.94
 -11  -3   6  147.22    2.71
  11  -3  -6  137.50    2.77
  11   3  -6  130.94    2.75
 -11   3   6  145.54    2.99
 -11   3   6  137.22    2.77
   9  -3  -6  174.85    3.25
  -9  -3   6  176.11    3.47
  -9  -3   6  177.31    3.19
  -9   3   6  175.31    3.54
   9   3  -6  173.27    3.25
  -9   3   6  175.13    3.27
  -7  -3   6  174.02    3.00
   7  -3  -6  169.94    3.07
  -7  -3   6  167.38    3.34
   7  -3  -6  168.85    3.11
   7   3  -6  167.29    2.97
   7   3  -6  166.45    3.09
  -7   3   6  169.83    3.40
   5  -3  -6  140.53    2.54
   5  -3  -6  138.45    2.58
  -5  -3   6  141.27    2.80
   5   3  -6  137.26    2.52
  -5   3   6  136.37    2.83
   5   3  -6  140.42    2.57
  -3  -3   6   74.74    1.73
   3  -3  -6   72.56    1.44
   3  -3  -6   71.84    1.49
  -3   3   6   73.43    1.74
   3   3  -6   72.42    1.53
   3   3  -6   72.97    1.51
  -1  -3   6    1.75    0.55
  -1  -3   6    2.54    0.52
   1  -3  -6    1.94    0.39
   1  -3  -6    2.56    0.39
  -1   3   6    2.63    0.56
   1   3  -6    2.48    0.42
  -1   3   6    3.01    0.65
  -1  -3  -6   22.62    0.77
   1  -3   6   23.99    1.02
  -1  -3  -6   23.01    0.75
   1  -3   6   24.76    1.02
  -1   3  -6   24.49    0.84
   1   3   6   21.09    1.17
   1   3   6   23.66    0.90
   3  -3   6   52.45    1.47
  -3  -3  -6   50.48    1.20
  -3  -3  -6   50.52    1.26
   3   3   6   52.33    1.62
  -3   3  -6   50.77    1.27
   3   3   6   51.68    1.34
  -5  -3  -6  107.91    2.28
  -5  -3  -6  111.03    2.19
   5  -3   6  114.07    2.52
   5   3   6  110.47    2.59
  -5   3  -6  109.12    2.26
  -7  -3  -6  135.41    2.82
   7  -3   6  136.52    3.06
   7   3   6  138.51    3.14
  -7   3  -6  137.27    2.80
  -9  -3  -6   74.45    2.05
   9  -3   6   74.09    2.41
   9   3   6   71.88    2.38
  -9   3  -6   73.40    1.95
  16  -4  -6   31.88    1.52
 -16  -4   6   33.10    1.49
  16   4  -6   32.67    1.73
 -16   4   6   33.51    1.49
  14  -4  -6   29.88    1.31
 -14  -4   6   29.84    1.25
 -14  -4   6   29.32    1.52
 -14   4   6   29.96    1.28
 -14   4   6   28.43    1.54
  14   4  -6   28.65    1.36
  12  -4  -6   23.65    1.12
 -12  -4   6   25.82    1.22
 -12  -4   6   25.89    1.01
 -12   4   6   24.71    1.08
  12   4  -6   25.72    1.10
 -12   4   6   23.81    1.29
  10  -4  -6    2.03    0.59
 -10  -4   6    1.95    0.65
  10   4  -6    3.40    0.58
 -10   4   6    2.89    0.55
 -10   4   6    2.49    0.77
   8  -4  -6   13.93    0.74
  -8  -4   6   12.65    0.92
  -8   4   6   10.97    1.02
   8   4  -6   13.78    0.69
  -8   4   6   12.58    0.71
   8   4  -6   13.05    0.75
  -6  -4   6   97.03    2.16
   6  -4  -6  100.30    1.97
   6  -4  -6   97.16    1.89
   6   4  -6   97.12    1.94
   6   4  -6   98.55    1.91
  -6   4   6   95.26    2.24
   4  -4  -6  183.01    3.24
   4  -4  -6  189.16    3.34
  -4  -4   6  183.41    3.54
  -4   4   6  179.64    3.58
   4   4  -6  185.38    3.31
   4   4  -6  178.59    3.26
  -2  -4   6  206.48    3.85
   2  -4  -6  200.47    3.64
   2  -4  -6  196.61    3.51
  -2   4   6  206.21    3.85
   2   4  -6  204.13    3.61
  -2   4   6  201.58    3.60
   2   4  -6  198.67    3.59
   0  -4  -6  258.46    4.58
   0  -4   6  252.59    4.77
   0  -4  -6  257.22    4.42
   0  -4   6  259.35    4.58
   0   4   6  257.71    4.76
   0   4   6  261.35    4.60
   0   4  -6  258.40    4.53
   2  -4   6  211.81    3.87
   2  -4   6  211.77    3.96
  -2  -4  -6  205.74    3.81
  -2  -4  -6  214.61    3.68
   2   4   6  208.47    3.95
   2   4   6  200.97    3.88
  -2   4  -6  212.36    3.79
   4  -4   6   94.74    2.16
  -4  -4  -6   88.40    1.96
   4   4   6   93.37    2.27
  -4   4  -6   93.25    1.97
  -6  -4  -6   18.19    1.00
   6  -4   6   20.72    1.36
   6   4   6   18.33    1.46
  -6   4  -6   18.79    0.98
   8  -4   6   -0.43    1.13
  -8  -4  -6    0.68    0.87
  -8   4  -6    0.34    0.76
   8   4   6    0.63    1.22
  10  -4   6    5.35    1.54
 -10  -4  -6    4.96    1.09
 -10   4  -6    7.52    1.03
  10   4   6    5.96    1.48
  17  -5  -6   -0.56    1.08
  17   5  -6    0.13    1.24
  15  -5  -6   11.47    1.23
  15   5  -6   12.10    1.41
 -15   5   6   10.98    1.17
 -13  -5   6   40.34    1.52
  13  -5  -6   40.21    1.43
  13   5  -6   38.26    1.41
 -13   5   6   42.91    1.72
 -13   5   6   44.08    1.41
  11  -5  -6   98.89    2.16
 -11  -5   6  100.53    2.31
 -11   5   6  101.17    2.19
  11   5  -6  100.39    2.19
 -11   5   6  100.40    2.41
  -9  -5   6  139.75    2.95
   9  -5  -6  144.60    2.74
   9   5  -6  145.14    2.67
  -9   5   6  138.07    2.78
  -9   5   6  145.53    3.06
   9   5  -6  141.72    2.74
   7  -5  -6  153.24    2.85
  -7  -5   6  155.01    3.08
   7  -5  -6  149.35    2.93
   7   5  -6  155.17    2.82
  -7   5   6  150.78    3.15
   7   5  -6  160.56    2.89
  -5  -5   6  112.60    2.42
   5  -5  -6  116.16    2.23
   5  -5  -6  112.05    2.11
   5   5  -6  109.97    2.18
   5   5  -6  111.84    2.18
  -5   5   6  111.96    2.48
  -3  -5   6   40.76    1.24
   3  -5  -6   41.33    0.96
   3  -5  -6   41.07    1.07
   3   5  -6   40.62    1.10
  -3   5   6   38.69    1.06
   3   5  -6   38.40    1.03
  -3   5   6   39.15    1.29
  -1  -5   6    6.21    0.80
   1  -5  -6    6.15    0.62
  -1   5   6    5.04    0.65
   1   5  -6    5.90    0.72
  -1   5   6    6.53    0.72
   1   5  -6    5.85    0.62
   1  -5   6   13.01    0.90
  -1  -5  -6   11.51    0.72
   1  -5   6   11.98    0.94
   1   5   6   12.65    0.86
   1   5   6   10.63    1.00
  -1   5  -6   12.27    0.74
   3  -5   6   66.94    1.75
  -3  -5  -6   68.96    1.59
   3   5   6   69.70    1.64
   3   5   6   68.02    1.94
  -3   5  -6   66.03    1.58
   5  -5   6   85.61    2.11
  -5  -5  -6   85.06    1.96
   5   5   6   83.86    2.29
  -5   5  -6   84.61    1.92
  -7  -5  -6   85.68    2.07
   7  -5   6   85.80    2.33
   7   5   6   87.70    2.47
  -7   5  -6   81.28    2.02
  -9  -5  -6   67.95    1.98
   9  -5   6   66.32    2.33
  -9   5  -6   66.49    1.92
   9   5   6   65.92    2.40
  16  -6  -6   32.08    1.66
 -16   6   6   31.87    1.57
  16   6  -6   30.84    1.74
  14  -6  -6   32.31    1.53
 -14  -6   6   32.84    1.53
 -14   6   6   31.53    1.39
  14   6  -6   32.99    1.46
 -12  -6   6   17.02    1.19
  12  -6  -6   17.57    1.14
 -12   6   6   16.25    1.07
  12   6  -6   19.26    1.20
 -12   6   6   18.71    1.43
  10  -6  -6   -0.01    0.69
 -10  -6   6   -0.04    0.68
  10   6  -6    0.28    0.64
 -10   6   6    0.21    0.80
  10   6  -6    0.35    0.62
 -10   6   6   -0.69    0.56
   8  -6  -6   10.65    0.81
   8  -6  -6    9.54    0.80
  -8  -6   6    9.13    0.92
  -8   6   6    8.97    1.09
   8   6  -6   10.68    0.82
   8   6  -6    9.29    0.76
  -6  -6   6   31.03    1.16
   6  -6  -6   30.65    0.93
   6  -6  -6   31.02    0.93
   6   6  -6   30.04    0.97
   6   6  -6   30.23    1.02
  -6   6   6   25.64    1.26
  -4  -6   6  140.08    2.86
   4  -6  -6  138.41    2.68
   4   6  -6  136.16    2.65
  -4   6   6  139.93    2.91
   4   6  -6  141.30    2.64
   2  -6  -6  222.59    4.08
  -2  -6   6  226.69    4.28
   2   6  -6  230.76    4.06
  -2   6   6  228.58    4.30
  -2   6   6  218.58    3.98
   0  -6   6  192.42    3.70
   0  -6  -6  187.43    3.54
   0   6  -6  184.69    3.50
   0   6  -6  188.32    3.55
   0   6   6  196.04    3.56
   0   6   6  196.00    3.71
   2  -6   6  129.00    2.66
  -2  -6  -6  128.97    2.54
   2  -6   6  125.24    2.61
   2   6   6  123.94    2.66
   2   6   6  121.07    2.58
  -2   6  -6  129.85    2.51
   4  -6   6   63.18    1.78
  -4  -6  -6   65.77    1.64
  -4   6  -6   66.50    1.63
   4   6   6   62.27    1.89
   6  -6   6   16.96    1.34
  -6  -6  -6   19.07    1.08
  -6   6  -6   19.10    1.06
   6   6   6   18.92    1.54
  -8  -6  -6    1.09    0.92
   8  -6   6    0.71    1.20
  -8   6  -6    1.24    0.85
   8   6   6    0.00    1.29
  15  -7  -6    9.58    1.24
 -15   7   6   10.16    1.29
  13  -7  -6   27.32    1.45
 -13  -7   6   28.62    1.43
  13   7  -6   24.64    1.43
 -13   7   6   26.97    1.75
 -13   7   6   25.91    1.32
  11  -7  -6   57.48    1.64
 -11  -7   6   58.37    1.72
  11   7  -6   54.26    1.59
 -11   7   6   55.53    1.58
 -11   7   6   61.01    1.89
   9  -7  -6  110.63    2.28
  -9  -7   6  115.34    2.50
   9  -7  -6  108.81    2.35
   9   7  -6  105.87    2.25
  -9   7   6  110.10    2.63
   9   7  -6  110.53    2.29
  -7  -7   6  129.85    2.77
   7   7  -6  131.76    2.53
   7   7  -6  128.40    2.56
  -7   7   6  128.08    2.88
   5  -7  -6   77.66    1.76
  -5  -7   6   79.17    1.91
   5   7  -6   81.04    1.73
   5   7  -6   74.99    1.74
  -5   7   6   79.40    2.01
   3  -7  -6   21.43    0.88
  -3  -7   6   22.46    1.05
  -3   7   6   23.00    1.15
   3   7  -6   19.38    0.92
   3   7  -6   22.56    0.90
  -1  -7   6    4.25    0.70
   1  -7  -6    4.16    0.57
  -1   7   6    4.61    0.72
   1   7  -6    4.92    0.59
  -1   7   6    4.39    0.74
   1   7  -6    4.03    0.68
   1  -7   6    6.22    0.78
  -1  -7  -6    5.71    0.76
   1   7   6    6.63    0.82
  -1   7  -6    5.41    0.64
   1   7   6    6.10    0.73
  -1   7  -6    6.60    0.79
   3  -7   6   50.53    1.58
  -3  -7  -6   51.43    1.46
   3   7   6   53.11    1.55
   3   7   6   51.50    1.72
  -3   7  -6   55.57    1.46
  -5  -7  -6   68.70    1.76
   5  -7   6   64.90    1.89
   5   7   6   63.37    2.10
  -5   7  -6   70.02    1.75
   7  -7   6   55.21    1.99
  -7  -7  -6   55.78    1.71
   7   7   6   57.44    2.17
  -7   7  -6   54.48    1.71
 -14  -8   6   18.34    1.63
  14  -8  -6   20.05    1.59
 -14   8   6   19.23    1.38
  12  -8  -6   11.40    1.16
 -12  -8   6   13.33    1.27
  12   8  -6   13.62    1.28
 -12   8   6   13.77    1.56
 -10  -8   6    1.05    0.77
  10  -8  -6    0.83    0.73
  10   8  -6    0.79    0.74
 -10   8   6    0.34    1.00
   8  -8  -6    5.82    0.72
  -8  -8   6    6.13    0.84
   8   8  -6    6.31    0.84
  -8   8   6    5.94    1.04
   8   8  -6    5.50    0.82
  -6  -8   6   23.92    1.15
   6  -8  -6   23.16    1.02
   6   8  -6   22.00    0.94
  -6   8   6   24.57    1.34
   6   8  -6   24.11    1.04
   4  -8  -6   82.96    1.89
  -4  -8   6   85.40    2.06
   4   8  -6   89.05    1.93
   4   8  -6   86.87    1.87
  -4   8   6   81.91    2.15
   2  -8  -6  159.57    3.15
  -2  -8   6  170.01    3.37
   2   8  -6  164.74    3.11
   2   8  -6  163.16    3.15
  -2   8   6  166.10    3.39
   0  -8   6  134.55    2.85
   0  -8  -6  130.99    2.66
   0   8  -6  128.85    2.61
   0   8  -6  129.81    2.70
   0   8   6  131.13    2.70
   0   8   6  129.04    2.82
   2  -8   6   74.73    1.99
  -2  -8  -6   72.95    1.80
   2  -8   6   72.33    1.90
   2   8   6   77.06    2.03
   2   8   6   76.21    1.95
  -2   8  -6   74.08    1.80
   4  -8   6   51.93    1.70
  -4  -8  -6   49.79    1.53
   4   8   6   51.61    1.87
  -4   8  -6   50.71    1.53
  -6  -8  -6   15.49    1.20
   6  -8   6   17.47    1.48
   6   8   6   16.73    1.72
  -6   8  -6   17.30    1.24
  13  -9  -6   17.99    1.41
 -13  -9   6   20.95    1.53
 -13   9   6   18.78    1.80
 -11  -9   6   38.18    1.62
  11  -9  -6   42.07    1.53
  11   9  -6   40.47    1.51
 -11   9   6   42.48    2.00
   9  -9  -6   71.21    1.83
  -9  -9   6   69.91    1.96
  -9   9   6   69.41    2.19
   9   9  -6   70.40    1.83
   7  -9  -6   77.97    1.92
  -7  -9   6   79.86    2.09
  -7   9   6   79.96    2.25
   7   9  -6   82.09    1.93
  -5  -9   6   52.56    1.65
   5  -9  -6   53.55    1.48
   5   9  -6   53.08    1.54
  -5   9   6   52.34    1.75
   5   9  -6   55.86    1.47
  -3  -9   6   21.60    1.20
   3  -9  -6   21.33    1.00
   3   9  -6   21.92    0.98
  -3   9   6   22.30    1.30
   3   9  -6   21.16    1.11
  -1  -9   6    1.34    0.81
   1  -9  -6    1.22    0.65
   1   9  -6    1.20    0.76
   1   9  -6    1.73    0.73
  -1   9   6    1.34    0.82
   1  -9   6    5.92    0.92
  -1  -9  -6    5.62    0.73
   1   9   6    6.53    0.90
  -1   9  -6    6.47    0.76
   1   9   6    8.25    1.03
  -1   9  -6    6.16    0.89
   3  -9   6   24.69    1.40
  -3  -9  -6   25.50    1.23
  -3   9  -6   28.35    1.32
   3   9   6   24.62    1.59
   3   9   6   25.84    1.30
  -5  -9  -6   43.43    1.53
   5  -9   6   40.26    1.73
   5   9   6   42.39    1.91
  -5   9  -6   38.47    1.52
 -12 -10   6    8.84    1.22
  12 -10  -6    6.38    1.03
 -12  10   6    7.11    1.40
  12  10  -6    8.37    1.16
 -10 -10   6    3.12    1.00
  10 -10  -6    2.27    0.92
  10  10  -6    2.55    0.98
 -10  10   6    2.50    1.20
   8 -10  -6    2.19    0.84
  -8 -10   6    2.49    0.94
  -8  10   6    0.62    1.12
   8  10  -6    2.12    0.88
   6 -10  -6   28.71    1.22
  -6 -10   6   28.95    1.40
   6  10  -6   31.42    1.31
  -6  10   6   30.64    1.58
  -4 -10   6   58.35    1.77
   4 -10  -6   57.65    1.61
  -4  10   6   59.34    1.89
   4  10  -6   57.34    1.70
  -2 -10   6   70.47    2.01
   2 -10  -6   73.52    1.83
   2  10  -6   73.02    1.89
  -2  10   6   73.86    2.09
   2  10  -6   73.75    1.83
   0 -10  -6   75.40    1.91
   0 -10   6   78.01    2.15
   0  10  -6   74.98    1.94
   0  10   6   74.83    2.05
   0  10  -6   75.48    1.87
   2 -10   6   65.27    2.07
  -2 -10  -6   61.94    1.76
   2  10   6   63.53    2.07
  -2  10  -6   60.17    1.90
  -2  10  -6   63.81    1.84
   2  10   6   61.74    1.89
  -4 -10  -6   35.39    1.48
   4  10   6   41.92    2.00
  -4  10  -6   35.95    1.59
  -9 -11   6   46.34    1.81
   9 -11  -6   44.63    1.67
   9  11  -6   46.48    1.77
  -9  11   6   44.80    2.15
   7 -11  -6   48.77    1.65
  -7 -11   6   45.82    1.74
   7  11  -6   45.80    1.66
  -7  11   6   44.44    2.01
   5 -11  -6   32.41    1.37
  -5 -11   6   33.56    1.55
   5  11  -6   34.72    1.51
  -5  11   6   34.46    1.72
   3 -11  -6   16.35    1.13
  -3 -11   6   16.09    1.36
   3  11  -6   16.48    1.26
  -3  11   6   16.23    1.44
  -1 -11   6    1.87    0.99
   1 -11  -6    1.32    0.77
  -1  11   6    2.01    1.05
   1  11  -6    1.09    0.96
  -1 -11  -6    4.93    0.91
   1 -11   6    5.76    1.20
  -1  11  -6    3.17    1.03
   1  11   6    4.92    1.08
  -3  11  -6   18.25    1.36
   3  11   6   19.44    1.77
  -6 -12   6   12.19    1.39
   6 -12  -6    8.45    1.02
  -6  12   6   12.60    1.70
   6  12  -6   11.31    1.40
   4 -12  -6   33.89    1.49
  -4 -12   6   34.13    1.69
   4  12  -6   33.25    1.60
  -4  12   6   32.55    1.84
  -2 -12   6   44.49    1.84
   2 -12  -6   42.36    1.59
   2  12  -6   41.90    1.69
  -2  12   6   43.49    1.91
   0 -12   6   48.63    1.98
   0  12   6   50.34    1.95
  18   0  -7   51.87    1.99
 -18   0   7   54.14    1.86
 -16   0   7   37.34    1.41
  16   0  -7   33.45    1.55
  14   0  -7   17.25    1.15
 -14   0   7   17.17    1.26
 -14   0   7   18.64    1.09
 -12   0   7    3.94    0.67
  12   0  -7    3.84    0.71
 -12   0   7    3.83    0.86
 -10   0   7    2.86    0.73
 -10   0   7    3.73    0.52
  10   0  -7    2.68    0.58
  -8   0   7   54.39    1.25
  -8   0   7   54.03    1.53
   8   0  -7   52.91    1.33
  -6   0   7   97.72    2.26
   6   0  -7  100.62    1.97
   6   0  -7   97.42    1.89
  -4   0   7  100.00    2.03
   4   0  -7  103.38    1.98
  -4   0   7   98.43    2.25
   2   0  -7  117.49    2.25
   2   0  -7  116.84    2.20
  -2   0   7  120.39    2.41
  -2   0   7  118.83    2.54
   0   0  -7   79.57    1.65
   0   0   7   79.17    1.91
   0   0  -7   75.12    1.59
   0   0   7   84.07    1.92
  -2   0  -7   32.84    1.01
   2   0   7   33.44    1.24
   2   0   7   32.30    1.41
   4   0   7    0.17    0.99
  -4   0  -7   -0.06    0.56
   6   0   7    8.70    1.21
  -6   0  -7   10.95    0.91
   8   0   7    5.11    1.43
  -8   0  -7    4.31    0.87
  17  -1  -7   14.98    1.44
 -17  -1   7   15.69    1.39
 -17   1   7   15.42    1.27
  17   1  -7   14.34    1.44
 -15  -1   7   49.57    1.85
 -15  -1   7   53.74    1.64
  15  -1  -7   48.37    1.66
 -15   1   7   53.55    1.58
 -15   1   7   53.56    1.88
  15   1  -7   52.69    1.69
  13  -1  -7  126.89    2.67
 -13  -1   7  126.48    2.86
 -13  -1   7  127.05    2.58
 -13   1   7  130.00    2.86
 -13   1   7  126.68    2.60
  13   1  -7  122.61    2.66
  11  -1  -7  122.68    2.48
 -11  -1   7  112.77    2.67
 -11  -1   7  123.66    2.41
 -11   1   7  123.45    2.43
 -11   1   7  121.24    2.72
   9  -1  -7  115.19    2.30
  -9  -1   7  117.04    2.23
  -9  -1   7  114.47    2.55
  -9   1   7  116.29    2.59
   9   1  -7  111.28    2.29
  -9   1   7  117.47    2.27
  -7  -1   7  110.41    2.43
  -7  -1   7  107.37    2.04
   7  -1  -7  109.49    2.11
   7  -1  -7  109.47    2.14
  -7   1   7  106.70    2.40
   7   1  -7  109.34    2.15
   5  -1  -7   41.60    1.05
   5  -1  -7   40.29    1.00
  -5  -1   7   40.79    1.12
  -5  -1   7   43.89    1.34
   5   1  -7   41.92    1.06
   5   1  -7   40.57    0.94
  -5   1   7   38.45    1.29
  -3  -1   7    5.00    0.68
  -3  -1   7    5.85    0.77
   3  -1  -7    4.00    0.54
   3  -1  -7    5.26    0.54
   3   1  -7    5.08    0.57
  -3   1   7    5.36    0.70
  -3   1   7    4.37    0.77
   1  -1  -7   10.89    0.60
   1  -1  -7   10.74    0.61
  -1  -1   7   11.90    0.87
  -1  -1   7   11.56    0.98
  -1   1   7   10.09    0.98
   1   1  -7    9.67    0.64
  -1   1   7   10.84    0.89
  -1  -1  -7   32.64    0.97
  -1  -1  -7   32.74    0.97
   1  -1   7   32.93    1.29
   1  -1   7   32.94    1.17
  -1   1  -7   32.85    1.00
   1   1   7   31.35    1.16
   1   1   7   33.13    1.44
  -3  -1  -7   34.07    1.07
  -3  -1  -7   34.18    1.10
   3  -1   7   32.26    1.46
  -3   1  -7   31.37    1.04
   3   1   7   32.02    1.46
   5  -1   7   29.34    1.60
  -5  -1  -7   28.27    1.13
  -5  -1  -7   27.93    1.22
  -5   1  -7   29.85    1.09
   5   1   7   28.22    1.56
  -7  -1  -7   12.31    1.02
   7  -1   7   13.91    1.65
   7   1   7   12.65    1.61
  -7   1  -7   14.15    1.06
  -9  -1  -7    2.43    0.96
   9  -1   7    2.98    1.42
   9   1   7    1.14    1.42
  -9   1  -7    2.18    0.94
 -18   2   7   50.90    1.87
  18   2  -7   53.25    2.01
  16  -2  -7   38.31    1.63
 -16  -2   7   39.21    1.47
  16   2  -7   41.21    1.66
 -16   2   7   39.41    1.52
 -14  -2   7   18.02    1.03
 -14  -2   7   20.10    1.44
  14  -2  -7   17.38    1.08
 -14   2   7   17.23    1.08
 -14   2   7   16.71    1.34
  14   2  -7   17.92    1.21
  12  -2  -7    2.29    0.68
 -12  -2   7    1.69    0.61
 -12  -2   7    1.29    0.77
 -12   2   7    1.87    0.86
  12   2  -7    2.07    0.68
 -12   2   7    1.66    0.61
 -10  -2   7    5.34    0.71
 -10  -2   7    4.21    0.77
  10  -2  -7    4.26    0.63
  10   2  -7    4.05    0.61
 -10   2   7    5.47    0.67
 -10   2   7    4.07    0.83
   8  -2  -7   37.49    1.10
  -8  -2   7   35.52    1.31
   8  -2  -7   37.09    1.03
  -8  -2   7   37.41    0.94
  -8   2   7   36.30    1.01
  -8   2   7   37.74    1.37
   8   2  -7   37.47    1.08
  -6  -2   7   81.64    1.69
  -6  -2   7   88.70    2.05
   6  -2  -7   84.85    1.74
   6  -2  -7   84.36    1.74
   6   2  -7   84.79    1.77
  -6   2   7   87.76    2.08
   4  -2  -7  117.82    2.23
  -4  -2   7  119.24    2.28
   4  -2  -7  117.78    2.24
  -4  -2   7  117.30    2.54
  -4   2   7  119.84    2.57
   4   2  -7  117.00    2.28
  -2  -2   7  126.48    2.65
  -2  -2   7  126.59    2.45
   2  -2  -7  119.79    2.31
   2  -2  -7  122.64    2.33
  -2   2   7  124.16    2.61
  -2   2   7  125.39    2.50
   2   2  -7  123.62    2.36
   0  -2   7   57.68    1.62
   0  -2  -7   59.95    1.33
   0  -2  -7   57.54    1.31
   0  -2   7   57.86    1.54
   0   2   7   62.32    1.65
   0   2  -7   58.13    1.37
   0   2   7   58.58    1.57
  -2  -2  -7   21.49    0.89
  -2  -2  -7   20.87    0.82
   2  -2   7   19.82    1.18
   2  -2   7   22.82    1.07
  -2   2  -7   22.03    0.82
   2   2   7   21.69    1.04
   2   2   7   23.08    1.35
  -4  -2  -7    1.49    0.57
   4  -2   7    2.08    0.94
  -4  -2  -7    1.33    0.65
  -4   2  -7    1.76    0.59
   4   2   7    1.66    0.99
  -6  -2  -7    7.85    1.01
   6  -2   7    7.79    1.20
  -6  -2  -7    8.82    0.93
   6   2   7    8.00    1.23
  -6   2  -7    8.87    0.93
   8  -2   7    6.63    1.45
  -8  -2  -7    9.64    1.25
   8   2   7    9.34    1.38
  -8   2  -7    7.80    0.94
  17  -3  -7   14.98    1.56
 -17  -3   7   17.28    1.43
 -17   3   7   15.51    1.38
  17   3  -7   17.05    1.55
 -15  -3   7   45.06    1.53
 -15  -3   7   42.97    1.71
  15  -3  -7   43.97    1.60
  15   3  -7   42.33    1.63
 -15   3   7   41.15    1.53
 -13  -3   7  100.60    2.44
 -13  -3   7   97.42    2.17
  13  -3  -7   99.94    2.27
 -13   3   7  100.80    2.45
  13   3  -7  101.77    2.27
 -13   3   7   98.14    2.24
 -11  -3   7  140.26    3.01
  11  -3  -7  136.80    2.77
 -11   3   7  138.91    3.05
 -11   3   7  136.47    2.76
  11   3  -7  139.33    2.77
   9  -3  -7  112.99    2.25
  -9  -3   7  114.35    2.52
  -9   3   7  112.40    2.26
  -9   3   7  107.12    2.57
  -7  -3   7   75.17    1.88
   7  -3  -7   74.57    1.60
   7  -3  -7   72.58    1.59
   7   3  -7   74.07    1.58
  -7   3   7   74.28    1.95
   5  -3  -7   28.42    0.90
  -5  -3   7   29.43    1.16
   5  -3  -7   28.86    0.89
  -5   3   7   27.10    1.20
   5   3  -7   27.04    0.92
   5   3  -7   29.56    0.89
   3  -3  -7    8.92    0.59
   3  -3  -7    8.05    0.59
  -3  -3   7    8.63    0.89
  -3  -3   7    7.21    0.80
   3   3  -7    7.73    0.63
  -3   3   7    8.71    0.90
   1  -3  -7    4.36    0.59
  -1  -3   7    4.37    0.71
   1  -3  -7    4.71    0.60
   1   3  -7    4.73    0.63
  -1   3   7    3.99    0.79
  -1   3   7    4.67    0.74
   1  -3   7   40.43    1.39
  -1  -3  -7   40.77    1.08
  -1  -3  -7   38.41    1.10
   1  -3   7   39.20    1.32
   1   3   7   39.22    1.22
   1   3   7   41.71    1.55
  -1   3  -7   39.20    1.15
  -3  -3  -7   41.24    1.12
  -3  -3  -7   40.39    1.18
   3  -3   7   41.96    1.53
  -3   3  -7   38.59    1.15
   3   3   7   44.30    1.73
  -5  -3  -7   22.69    1.08
   5  -3   7   21.86    1.46
  -5   3  -7   22.35    1.05
   5   3   7   20.00    1.64
  -7  -3  -7    8.30    1.12
   7  -3   7    9.01    1.36
  -7   3  -7    7.05    0.88
   7   3   7    6.27    1.28
  -9  -3  -7    0.98    1.19
   9   3   7    1.55    1.39
  -9   3  -7    0.51    0.97
  16  -4  -7   33.22    1.59
 -16   4   7   37.37    1.56
  16   4  -7   32.91    1.65
  14  -4  -7   16.99    1.22
 -14  -4   7   17.58    1.33
 -14   4   7   16.85    1.48
 -14   4   7   15.95    1.11
  14   4  -7   14.74    1.20
  12  -4  -7    1.03    0.75
 -12  -4   7    1.42    0.90
 -12   4   7    1.35    0.67
 -12   4   7    1.56    0.90
  12   4  -7    0.09    0.69
  10  -4  -7    6.60    0.74
 -10  -4   7    6.23    0.83
  10   4  -7    5.08    0.64
 -10   4   7    5.62    0.63
 -10   4   7    4.26    0.90
  -8  -4   7   25.57    1.18
   8  -4  -7   27.92    0.95
   8  -4  -7   25.10    0.95
  -8   4   7   22.81    1.26
   8   4  -7   26.39    0.91
   8   4  -7   25.21    0.96
   6  -4  -7   76.76    1.58
  -6  -4   7   74.99    1.88
   6  -4  -7   74.63    1.62
   6   4  -7   74.30    1.61
   6   4  -7   75.13    1.65
  -6   4   7   74.57    1.95
   4  -4  -7  112.37    2.16
  -4  -4   7  112.99    2.50
   4  -4  -7  113.82    2.24
   4   4  -7  114.12    2.24
  -4   4   7  113.82    2.52
   4   4  -7  117.36    2.25
   2  -4  -7  101.37    2.06
  -2  -4   7  101.90    2.12
   2  -4  -7   99.83    1.97
  -2  -4   7  104.17    2.33
  -2   4   7  101.47    2.28
  -2   4   7  104.98    2.12
   2   4  -7  103.30    2.06
   0  -4  -7   48.73    1.16
   0  -4   7   50.10    1.42
   0  -4  -7   51.77    1.27
   0  -4   7   50.21    1.53
   0   4   7   46.68    1.47
   0   4  -7   50.68    1.28
   0   4   7   48.16    1.45
  -2  -4  -7   10.81    0.78
   2  -4   7   10.26    1.03
   2   4   7   12.15    0.95
  -2   4  -7    9.90    0.70
   2   4   7   10.33    1.18
  -4  -4  -7    1.86    0.70
   4  -4   7    1.02    0.91
  -4   4  -7    0.93    0.62
   4   4   7    2.20    1.02
  -6  -4  -7    2.45    0.87
   6  -4   7    0.97    1.09
   6   4   7    2.06    1.30
  -6   4  -7    0.98    0.74
   8  -4   7   10.52    1.57
  -8  -4  -7   12.66    1.32
  -8   4  -7   12.06    1.24
   8   4   7   11.80    1.52
  15  -5  -7   42.76    1.63
 -15  -5   7   39.64    1.91
 -15   5   7   42.77    1.57
  15   5  -7   40.43    1.76
 -13  -5   7   74.23    2.14
  13  -5  -7   73.90    1.96
 -13   5   7   72.96    2.16
 -13   5   7   73.10    1.90
  13   5  -7   68.24    1.90
  11  -5  -7   98.94    2.19
 -11  -5   7  100.03    2.41
  11   5  -7  101.37    2.21
 -11   5   7  100.92    2.21
 -11   5   7  101.19    2.49
   9  -5  -7   96.30    2.02
   9  -5  -7   92.91    2.04
  -9  -5   7   92.17    2.23
   9   5  -7   91.36    2.00
  -9   5   7   91.69    2.33
   7  -5  -7   75.72    1.62
   7  -5  -7   72.14    1.67
  -7  -5   7   73.37    1.90
  -7   5   7   71.94    1.97
   7   5  -7   78.24    1.66
   7   5  -7   72.24    1.65
  -5  -5   7   24.35    1.13
   5  -5  -7   23.85    0.91
   5  -5  -7   24.89    0.85
   5   5  -7   24.69    0.91
  -5   5   7   25.51    1.22
   5   5  -7   24.69    0.99
   3  -5  -7    0.43    0.50
  -3  -5   7   -0.07    0.65
   3   5  -7    0.20    0.56
   3   5  -7    0.53    0.48
  -3   5   7    0.62    0.71
  -1  -5   7    4.48    0.75
  -1  -5   7    4.66    0.71
   1  -5  -7    4.77    0.57
   1   5  -7    5.28    0.70
  -1   5   7    5.09    0.77
  -1   5   7    3.58    0.72
  -1  -5  -7   23.47    0.94
   1  -5   7   22.63    1.14
   1  -5   7   24.16    1.22
   1   5   7   23.19    1.25
  -1   5  -7   22.10    0.94
   1   5   7   21.92    1.15
   3  -5   7   30.95    1.39
  -3  -5  -7   31.92    1.14
  -3   5  -7   30.65    1.13
   3   5   7   29.24    1.55
   5  -5   7   20.07    1.45
  -5  -5  -7   20.91    1.12
   5   5   7   21.39    1.63
  -5   5  -7   21.90    1.12
   7  -5   7    9.95    1.32
  -7  -5  -7    9.51    1.20
   7   5   7   10.25    1.50
  -7   5  -7    9.37    1.13
  16  -6  -7   26.28    1.64
  16   6  -7   25.37    1.83
 -14  -6   7   13.07    1.40
  14  -6  -7   15.73    1.44
 -14   6   7   18.94    1.27
 -14   6   7   14.70    1.54
  14   6  -7   14.11    1.44
  12  -6  -7    3.97    0.84
 -12  -6   7    2.81    0.90
 -12   6   7    2.61    0.75
 -12   6   7    3.17    1.06
  12   6  -7    1.86    0.77
  10  -6  -7    6.57    0.87
 -10  -6   7    4.98    0.88
  10  -6  -7    4.43    0.75
  10   6  -7    5.13    0.71
 -10   6   7    6.33    1.05
   8  -6  -7   29.62    1.07
   8  -6  -7   27.47    1.06
  -8  -6   7   27.73    1.25
   8   6  -7   26.97    1.02
   8   6  -7   27.44    1.04
  -8   6   7   29.33    1.43
  -6  -6   7   65.92    1.78
   6  -6  -7   65.57    1.60
  -6   6   7   60.73    1.79
   6   6  -7   66.86    1.59
   6   6  -7   66.95    1.60
   4  -6  -7   73.85    1.64
  -4  -6   7   70.75    1.85
   4   6  -7   71.51    1.62
  -4   6   7   72.13    1.91
   4   6  -7   72.02    1.67
   2  -6  -7   63.79    1.54
  -2  -6   7   64.63    1.74
   2   6  -7   61.74    1.51
   2   6  -7   65.57    1.61
  -2   6   7   64.39    1.73
   0  -6   7   51.05    1.49
   0  -6  -7   51.14    1.37
   0  -6   7   48.89    1.55
   0   6   7   50.32    1.57
   0   6  -7   51.57    1.37
   0   6   7   50.90    1.57
  -2  -6  -7    9.91    0.88
   2  -6   7   10.48    1.11
   2   6   7    9.02    1.11
   2   6   7    9.01    1.05
  -2   6  -7    7.84    0.87
   4  -6   7   -0.02    0.91
  -4  -6  -7   -0.02    0.68
   4   6   7   -0.37    1.16
  -4   6  -7   -0.22    0.71
  -6  -6  -7    1.26    0.84
   6  -6   7    1.53    1.18
  -6   6  -7    0.46    0.79
   6   6   7    1.48    1.27
  15  -7  -7   34.90    1.69
 -15   7   7   33.37    1.62
 -13  -7   7   51.17    1.86
  13  -7  -7   48.76    1.66
 -13   7   7   50.16    2.10
  13   7  -7   48.13    1.65
 -13   7   7   50.18    1.63
  11  -7  -7   73.92    1.84
 -11  -7   7   72.80    2.07
  11  -7  -7   73.51    1.91
  11   7  -7   73.93    1.91
 -11   7   7   73.95    2.29
   9  -7  -7   71.86    1.76
  -9  -7   7   69.71    1.93
  -9   7   7   71.66    2.08
   9   7  -7   65.84    1.68
   9   7  -7   69.39    1.74
   7  -7  -7   57.83    1.52
  -7  -7   7   56.40    1.70
  -7   7   7   55.68    1.80
   7   7  -7   55.07    1.50
   7   7  -7   55.37    1.46
  -5  -7   7   18.93    1.14
   5  -7  -7   18.16    0.84
   5   7  -7   19.46    0.91
   5   7  -7   20.00    0.98
  -5   7   7   17.60    1.25
   3  -7  -7    0.55    0.58
  -3  -7   7    0.69    0.70
  -3   7   7    0.15    0.77
   3   7  -7    0.14    0.67
   3   7  -7    0.32    0.56
  -1  -7   7    7.38    0.87
  -1   7   7    7.42    1.04
   1   7  -7    6.37    0.82
   1   7  -7    5.93    0.78
  -1  -7  -7   10.85    0.90
   1  -7   7   11.29    1.14
   1  -7   7   11.23    1.11
   1   7   7   10.15    1.17
   1   7   7   10.78    1.18
  -1   7  -7    9.97    0.91
  -3  -7  -7   20.22    1.08
   3  -7   7   19.24    1.34
  -3   7  -7   20.89    1.13
   3   7   7   19.63    1.63
  -5  -7  -7   22.16    1.27
   5  -7   7   23.06    1.54
  -5   7  -7   22.47    1.25
   5   7   7   24.76    1.77
  14  -8  -7   11.19    1.37
 -14  -8   7   11.20    1.56
 -14   8   7   14.08    1.65
  12  -8  -7    2.38    0.92
 -12  -8   7    1.05    1.01
 -12   8   7    3.05    1.26
 -10  -8   7    4.50    0.94
  10  -8  -7    4.08    0.80
  10   8  -7    4.96    0.91
 -10   8   7    5.12    1.15
  10   8  -7    5.40    0.89
  -8  -8   7   21.74    1.26
   8  -8  -7   22.45    1.14
  -8   8   7   21.06    1.35
   8   8  -7   20.38    1.12
   8   8  -7   23.09    1.18
   6  -8  -7   44.06    1.35
  -6  -8   7   42.29    1.55
  -6   8   7   41.41    1.70
   6   8  -7   47.11    1.41
   6   8  -7   46.05    1.32
  -4  -8   7   57.64    1.74
   4  -8  -7   55.28    1.53
   4   8  -7   54.96    1.54
  -4   8   7   56.39    1.81
   4   8  -7   58.33    1.57
   2  -8  -7   45.47    1.34
  -2  -8   7   45.95    1.57
  -2   8   7   43.27    1.56
   2   8  -7   43.76    1.33
   2   8  -7   43.01    1.47
   0  -8   7   25.63    1.35
   0  -8  -7   27.81    1.15
   0   8  -7   28.11    1.16
   0   8  -7   26.50    1.31
   0   8   7   27.79    1.30
  -2  -8  -7    6.48    0.84
   2  -8   7    7.14    1.03
  -2   8  -7    7.75    1.02
   2   8   7    7.64    1.05
   2   8   7    7.67    1.22
   4  -8   7    1.41    1.08
  -4  -8  -7   -0.36    0.78
  -4   8  -7    0.00    0.83
   4   8   7   -0.43    1.22
 -13  -9   7   37.56    1.87
 -13   9   7   34.21    2.12
 -11  -9   7   57.26    1.99
  11  -9  -7   58.36    1.80
 -11   9   7   58.21    2.26
  -9  -9   7   54.17    1.83
   9  -9  -7   55.39    1.70
  -9   9   7   56.24    2.08
   9   9  -7   56.25    1.75
   7  -9  -7   22.44    1.08
  -7  -9   7   23.39    1.24
   7   9  -7   20.44    1.30
   7   9  -7   21.41    1.11
  -7   9   7   23.25    1.56
  -5  -9   7    5.52    0.98
   5  -9  -7    6.57    0.82
   5   9  -7    7.17    0.81
   5   9  -7    7.54    0.90
  -5   9   7    5.54    1.07
   3  -9  -7    1.02    0.71
  -3  -9   7    0.27    0.90
   3   9  -7    0.67    0.79
  -3   9   7    0.45    0.92
   3   9  -7   -0.06    0.80
  -1  -9   7    2.55    1.04
   1  -9  -7    3.57    0.77
   1   9  -7    3.09    0.76
   1   9  -7    3.54    0.91
  -1   9   7    4.12    0.98
  -1  -9  -7   14.09    1.08
   1  -9   7   14.22    1.46
   1  -9   7   14.05    1.31
  -1   9  -7   12.31    1.12
   1   9   7   13.85    1.40
   3  -9   7   20.32    1.50
  -3  -9  -7   20.96    1.26
  -3   9  -7   20.65    1.40
   3   9   7   18.73    1.64
  10 -10  -7    3.08    1.08
 -10 -10   7    3.37    1.05
  10  10  -7    3.25    1.13
 -10  10   7    4.27    1.38
   8 -10  -7   11.13    1.13
  -8 -10   7   14.18    1.39
  -8  10   7   11.45    1.59
   8  10  -7   13.90    1.30
   6 -10  -7   25.83    1.25
  -6 -10   7   28.16    1.51
  -6  10   7   27.27    1.70
   6  10  -7   26.84    1.49
   4 -10  -7   43.48    1.48
  -4 -10   7   41.29    1.70
  -4  10   7   42.38    1.82
   4  10  -7   43.96    1.61
  -2 -10   7   34.12    1.61
   2 -10  -7   33.57    1.35
   2  10  -7   34.21    1.44
   2  10  -7   34.18    1.51
  -2  10   7   32.20    1.63
   0 -10  -7   11.97    1.17
   0 -10   7   15.00    1.44
   0  10  -7   13.44    1.19
   0  10   7   11.96    1.48
   0  10  -7   12.66    1.35
  -2 -10  -7    3.71    0.94
   2 -10   7    3.45    1.14
   2  10   7    3.14    1.09
  -2  10  -7    3.88    1.00
   9  11  -7   30.25    1.66
   7 -11  -7   12.66    1.25
  -7 -11   7   14.60    1.47
  -7  11   7   14.77    1.85
   7  11  -7   16.30    1.57
  -5 -11   7    2.68    1.07
   5 -11  -7    2.63    0.92
   5  11  -7    3.05    1.02
  -5  11   7    0.93    1.24
  -3 -11   7    0.76    1.09
   3 -11  -7   -0.03    0.83
   3  11  -7   -0.88    0.99
  -3  11   7    0.99    1.19
  -1 -11   7    1.87    1.18
   1 -11  -7    1.54    0.88
   1  11  -7    0.84    1.12
  -1  11   7    2.12    1.29
  16   0  -8    0.51    0.98
 -16   0   8    1.03    0.88
  14   0  -8    1.60    0.83
 -14   0   8    0.49    0.96
 -14   0   8    2.17    0.79
 -12   0   8    6.72    0.95
  12   0  -8    5.43    0.75
 -12   0   8    6.10    0.67
  10   0  -8    0.47    0.59
 -10   0   8    1.26    0.56
 -10   0   8    0.28    0.83
   8   0  -8   10.10    0.76
   8   0  -8    9.90    0.77
  -8   0   8    9.01    1.08
   6   0  -8    4.82    0.65
  -6   0   8    4.36    0.79
   4   0  -8    6.55    0.65
  -4   0   8    6.29    0.82
  -2   0   8   31.50    1.41
   2   0  -8   33.03    0.99
  -2   0   8   30.58    1.28
   0   0  -8   36.67    1.09
   0   0   8   40.06    1.44
   0   0   8   35.75    1.48
   2   0   8   39.71    1.80
  -2   0  -8   38.87    1.23
   4   0   8   48.58    2.05
  -4   0  -8   49.59    1.43
  -6   0  -8   33.86    1.33
   6   0   8   28.82    1.94
  17  -1  -8    9.48    1.15
 -17  -1   8    8.93    1.12
  17   1  -8   11.02    1.45
 -17   1   8   10.23    1.28
 -15  -1   8    7.13    1.14
 -15  -1   8    8.48    1.05
  15  -1  -8    5.98    1.00
  15   1  -8    5.68    1.00
 -15   1   8    6.51    0.95
 -15   1   8    5.80    1.25
  13  -1  -8    7.47    1.01
 -13  -1   8    9.31    0.89
 -13  -1   8    8.90    1.24
 -13   1   8    8.33    0.98
  13   1  -8    7.41    0.87
 -13   1   8    7.22    1.04
  11  -1  -8    3.77    0.69
 -11  -1   8    5.06    0.92
 -11  -1   8    3.85    0.57
 -11   1   8    3.25    0.94
 -11   1   8    3.65    0.64
  11   1  -8    3.65    0.68
  -9  -1   8    0.86    0.77
   9  -1  -8    0.86    0.56
   9  -1  -8    0.96    0.57
  -9   1   8    1.09    0.80
   9   1  -8    0.95    0.58
   7  -1  -8   15.61    0.80
  -7  -1   8   14.79    1.08
   7  -1  -8   15.79    0.76
   7   1  -8   13.50    0.80
  -7   1   8   15.21    1.12
  -5  -1   8   12.67    1.03
   5  -1  -8   10.16    0.71
   5  -1  -8   11.07    0.65
   5   1  -8   10.04    0.66
  -5   1   8   11.35    0.93
  -3  -1   8   17.31    1.10
  -3  -1   8   18.15    1.11
   3  -1  -8   17.95    0.79
   3  -1  -8   16.55    0.75
  -3   1   8   19.76    1.12
   3   1  -8   16.97    0.81
  -1  -1   8   26.01    1.23
  -1  -1   8   25.26    1.34
   1  -1  -8   23.16    0.90
   1  -1  -8   25.07    0.89
  -1   1   8   23.07    1.22
  -1   1   8   20.51    1.36
   1   1  -8   23.60    0.91
   1  -1   8    0.36    1.01
  -1  -1  -8    1.17    0.56
   1  -1   8    1.75    0.82
   1   1   8    0.48    0.95
   1   1   8    1.69    0.78
  -1   1  -8    0.80    0.58
  -3  -1  -8    3.24    0.65
   3  -1   8    4.34    1.16
   3   1   8    3.94    1.12
  -3   1  -8    4.23    0.69
   5  -1   8   16.54    1.74
  -5  -1  -8   17.62    1.07
   5   1   8   16.31    1.71
  -5   1  -8   16.40    1.07
  -7  -1  -8   23.67    1.34
   7  -1   8   25.11    2.16
  -7   1  -8   24.77    1.37
   7   1   8   25.33    1.96
  16  -2  -8    0.22    1.00
  16   2  -8    1.11    1.01
 -16   2   8    0.58    0.89
 -14  -2   8    0.19    0.98
  14  -2  -8    0.92    0.85
 -14   2   8    1.00    0.81
  14   2  -8    1.44    0.83
 -14   2   8    1.44    1.14
 -12  -2   8    7.64    0.96
  12  -2  -8    6.86    0.93
 -12   2   8    6.64    0.99
  12   2  -8    5.92    0.79
 -12   2   8    5.58    0.72
  10  -2  -8    4.25    0.69
 -10  -2   8    3.39    0.83
 -10   2   8    3.95    0.90
 -10   2   8    4.48    0.63
  10   2  -8    2.98    0.63
  -8  -2   8    5.58    0.85
   8  -2  -8    6.47    0.72
   8  -2  -8    6.08    0.73
   8   2  -8    5.11    0.65
  -8   2   8    5.92    0.90
   6  -2  -8    3.15    0.51
   6  -2  -8    3.04    0.53
  -6  -2   8    2.72    0.77
   6   2  -8    2.18    0.54
  -6   2   8    2.80    0.80
  -4  -2   8    5.50    0.83
   4  -2  -8    3.51    0.53
   4  -2  -8    3.44    0.52
  -4  -2   8    3.82    0.72
   4   2  -8    3.23    0.56
  -4   2   8    3.14    0.81
   2  -2  -8   19.46    0.80
   2  -2  -8   17.98    0.81
  -2  -2   8   20.66    1.10
  -2  -2   8   21.01    1.15
  -2   2   8   20.41    1.14
   2   2  -8   19.29    0.84
  -2   2   8   20.23    1.28
   0  -2   8   40.78    1.49
   0  -2  -8   44.95    1.19
   0  -2   8   41.92    1.47
   0  -2  -8   42.40    1.18
   0   2   8   40.16    1.67
   0   2   8   40.22    1.35
   0   2  -8   42.22    1.15
  -2  -2  -8   49.72    1.35
   2  -2   8   49.73    1.74
  -2  -2  -8   46.52    1.36
   2   2   8   48.81    1.82
  -2   2  -8   47.73    1.35
  -4  -2  -8   46.75    1.36
   4  -2   8   47.02    1.91
   4   2   8   41.31    1.93
  -4   2  -8   45.66    1.41
   6  -2   8   26.23    1.91
  -6   2  -8   24.94    1.35
   6   2   8   24.51    2.05
  17  -3  -8    9.58    1.36
 -17   3   8   11.76    1.36
  17   3  -8    8.49    1.33
  15  -3  -8    7.81    1.10
 -15  -3   8    7.50    1.16
 -15   3   8    6.92    0.94
 -15   3   8    8.05    1.22
  15   3  -8    7.17    1.01
  13  -3  -8    7.53    0.89
 -13  -3   8    7.06    1.08
  13   3  -8    6.02    0.86
 -13   3   8    6.93    0.81
 -13   3   8    4.94    1.03
  11  -3  -8    1.96    0.67
 -11  -3   8    2.23    0.87
 -11   3   8    1.48    0.93
 -11   3   8    1.35    0.61
  11   3  -8    1.78    0.68
   9  -3  -8   -0.12    0.56
   9  -3  -8    0.56    0.58
  -9  -3   8   -0.17    0.68
  -9   3   8   -0.03    0.86
   9   3  -8    0.90    0.53
  -7  -3   8    9.48    1.08
   7  -3  -8    6.95    0.68
   7  -3  -8    7.71    0.77
   7   3  -8    7.11    0.65
  -7   3   8    7.47    0.96
  -5  -3   8   20.15    1.01
  -5  -3   8   19.99    1.17
   5  -3  -8   20.56    0.85
   5  -3  -8   18.69    0.81
   5   3  -8   19.22    0.87
  -5   3   8   20.89    1.10
  -3  -3   8   26.42    1.29
   3  -3  -8   24.73    0.88
  -3  -3   8   25.24    1.26
   3  -3  -8   26.32    0.90
  -3   3   8   25.26    1.20
   3   3  -8   24.25    0.92
  -1  -3   8   12.07    1.15
   1  -3  -8   12.84    0.81
  -1  -3   8   10.31    1.17
   1  -3  -8   14.10    0.80
   1   3  -8   13.54    0.82
  -1   3   8   13.64    1.24
  -1   3   8   13.46    1.13
  -1  -3  -8    0.04    0.61
  -1  -3  -8    0.76    0.60
   1  -3   8    0.38    0.83
   1  -3   8    0.20    0.86
   1   3   8    0.20    0.95
  -1   3  -8    0.63    0.60
   1   3   8    0.79    0.78
  -3  -3  -8    1.21    0.70
   3  -3   8    2.35    1.02
   3   3   8    1.54    1.10
  -3   3  -8    1.29    0.67
  -5  -3  -8    7.40    0.92
   5  -3   8    7.47    1.34
  -5   3  -8    7.18    0.85
   5   3   8    6.43    1.33
   7  -3   8   25.31    2.03
  -7   3  -8   25.40    1.44
   7   3   8   25.29    2.01
  16  -4  -8   -1.12    1.08
 -16   4   8   -1.30    0.90
  16   4  -8   -0.01    1.14
 -14  -4   8    0.63    1.03
  14  -4  -8    0.46    0.92
  14   4  -8    0.86    0.96
 -14   4   8    2.13    0.81
 -14   4   8    0.12    1.07
  12  -4  -8    5.47    0.90
 -12  -4   8    6.08    1.00
 -12   4   8    5.39    0.74
 -12   4   8    6.66    1.10
  12   4  -8    5.30    0.79
  10  -4  -8    8.59    0.86
 -10  -4   8    7.02    0.96
  10  -4  -8    8.05    0.86
 -10   4   8    9.00    1.23
   8  -4  -8    5.26    0.63
   8  -4  -8    4.38    0.61
  -8  -4   8    3.55    0.87
  -8   4   8    2.58    0.89
   8   4  -8    3.54    0.62
  -6  -4   8    1.03    0.76
   6  -4  -8    1.01    0.57
   6  -4  -8    1.17    0.56
   6   4  -8    0.79    0.65
  -6   4   8    1.83    0.83
   6   4  -8    1.55    0.55
   4  -4  -8    1.85    0.55
  -4  -4   8    2.44    0.67
   4  -4  -8    2.64    0.56
  -4  -4   8    1.06    0.78
   4   4  -8    2.34    0.56
  -4   4   8    1.02    0.79
   2  -4  -8   12.39    0.76
  -2  -4   8    9.23    0.97
  -2  -4   8   11.55    1.10
   2  -4  -8   10.79    0.83
   2   4  -8   11.24    0.80
  -2   4   8   13.22    1.20
   0  -4   8   36.96    1.49
   0  -4   8   36.30    1.46
   0  -4  -8   34.08    1.11
   0   4   8   36.60    1.39
   0   4  -8   33.19    1.09
   0   4   8   35.33    1.53
  -2  -4  -8   51.71    1.49
   2  -4   8   52.54    1.72
  -2   4  -8   48.28    1.43
   2   4   8   48.71    1.82
  -4  -4  -8   36.29    1.40
   4  -4   8   34.03    1.76
  -4   4  -8   34.24    1.35
   4   4   8   34.37    1.83
   6  -4   8   22.11    1.84
  -6  -4  -8   21.39    1.36
   6   4   8   22.48    1.90
  -6   4  -8   19.46    1.26
  15  -5  -8   10.60    1.37
 -15  -5   8   12.21    1.55
  15   5  -8    8.15    1.14
 -15   5   8    6.95    1.32
 -15   5   8    9.54    1.23
 -13  -5   8    6.51    1.14
  13  -5  -8    6.41    1.01
 -13   5   8    4.83    1.12
  13   5  -8    5.48    0.92
 -13   5   8    4.99    0.82
  11  -5  -8    0.69    0.72
  11  -5  -8    0.24    0.71
 -11  -5   8    1.13    0.89
  11   5  -8    0.72    0.73
 -11   5   8   -0.47    0.95
   9  -5  -8    0.65    0.68
  -9  -5   8    0.55    0.80
   9  -5  -8    1.21    0.63
   9   5  -8    1.07    0.63
  -9   5   8    0.51    0.93
   7  -5  -8    6.28    0.83
   7  -5  -8    6.70    0.80
  -7  -5   8    5.76    0.88
  -7   5   8    6.64    0.96
   7   5  -8    6.44    0.76
   7   5  -8    5.67    0.69
   5  -5  -8   21.40    0.94
  -5  -5   8   19.04    1.20
   5   5  -8   22.38    1.08
   5   5  -8   21.36    0.95
  -5   5   8   22.06    1.28
   3  -5  -8   18.12    0.94
  -3  -5   8   17.16    1.07
  -3  -5   8   17.09    1.16
  -3   5   8   16.29    1.18
   3   5  -8   15.65    0.87
  -1  -5   8    8.13    1.11
  -1  -5   8    8.44    1.02
   1  -5  -8    9.67    0.83
  -1   5   8    8.37    1.04
   1   5  -8    8.17    0.73
   1  -5   8    1.71    0.87
  -1  -5  -8    1.53    0.68
   1   5   8    2.19    1.01
   1   5   8    2.75    0.89
  -1   5  -8    1.40    0.65
  -3  -5  -8    0.49    0.70
   3  -5   8    1.72    1.05
   3   5   8    0.29    1.15
  -3   5  -8    0.62    0.72
   5  -5   8    8.45    1.35
  -5  -5  -8    7.42    0.99
   5   5   8    7.98    1.42
  -5   5  -8    6.10    0.92
  14  -6  -8    0.12    0.98
 -14  -6   8    0.13    1.12
 -14   6   8   -0.30    0.90
 -14   6   8    0.44    1.23
  14   6  -8    0.61    1.07
 -12  -6   8    4.12    1.03
  12  -6  -8    2.55    0.87
  12  -6  -8    3.65    0.96
  12   6  -8    2.43    0.87
 -12   6   8    4.26    1.17
  10  -6  -8    8.22    0.96
  10  -6  -8    8.65    0.97
 -10  -6   8   10.84    1.21
  10   6  -8   10.69    1.01
 -10   6   8   10.17    1.19
  -8  -6   8    5.51    0.92
   8  -6  -8    6.21    0.82
   8   6  -8    6.75    0.89
  -8   6   8    5.77    1.06
   6  -6  -8    1.49    0.61
  -6  -6   8    1.99    0.83
  -6   6   8    1.10    0.91
   6   6  -8    1.27    0.61
   6   6  -8    1.60    0.71
  -4  -6   8    3.55    0.86
   4  -6  -8    2.09    0.69
  -4   6   8    2.34    0.88
   4   6  -8    2.47    0.72
   4   6  -8    2.56    0.62
   2  -6  -8   12.77    0.90
  -2  -6   8   10.94    1.16
  -2  -6   8   14.82    1.19
  -2   6   8   11.53    1.21
   2   6  -8   12.59    0.91
   0  -6  -8   20.34    1.04
   0  -6   8   22.53    1.46
   0  -6   8   21.71    1.29
   0   6   8   21.79    1.25
   0   6  -8   22.57    1.08
   2  -6   8   30.31    1.54
  -2  -6  -8   30.96    1.24
   2   6   8   29.56    1.61
  -2   6  -8   30.48    1.28
  -4  -6  -8   31.64    1.38
   4  -6   8   30.26    1.72
  -4   6  -8   33.39    1.40
   4   6   8   30.29    2.03
 -13  -7   8    3.01    1.12
  13  -7  -8    4.64    1.00
 -13   7   8    2.78    1.37
  13   7  -8    4.43    1.03
  11  -7  -8    0.62    0.80
 -11  -7   8    1.19    1.07
 -11   7   8    2.12    1.16
  11   7  -8    0.50    0.81
  -9  -7   8    1.33    0.91
   9  -7  -8    0.56    0.71
   9   7  -8    1.35    0.84
  -9   7   8    0.78    1.06
  -7  -7   8    6.36    0.95
   7  -7  -8    5.80    0.77
   7   7  -8    5.58    0.84
  -7   7   8    6.12    0.95
   7   7  -8    6.30    0.77
   5  -7  -8   16.68    1.00
  -5  -7   8   16.44    1.25
   5   7  -8   16.60    1.20
   5   7  -8   15.89    0.96
  -5   7   8   15.63    1.31
   3  -7  -8    9.75    0.93
  -3  -7   8   10.38    1.19
   3   7  -8   11.03    0.93
   3   7  -8   10.88    1.09
  -3   7   8   11.96    1.23
   1  -7  -8    7.31    0.94
  -1  -7   8    7.61    0.97
  -1  -7   8    7.74    1.10
  -1   7   8    7.91    1.01
   1   7  -8    6.42    0.81
  -1  -7  -8    5.01    0.84
   1  -7   8    4.41    1.01
  -1   7  -8    4.95    0.82
   1   7   8    4.07    1.02
   3  -7   8    0.57    1.10
  -3  -7  -8    0.13    0.86
  -3   7  -8    0.75    0.87
   3   7   8    0.51    1.28
  12  -8  -8    3.53    1.00
 -12  -8   8    3.64    1.13
  12   8  -8    3.23    0.98
 -12   8   8    4.32    1.39
  10  -8  -8   10.71    1.09
 -10  -8   8   11.94    1.37
 -10   8   8   11.63    1.61
  10   8  -8   11.08    1.16
   8  -8  -8    2.90    0.78
  -8  -8   8    2.48    0.98
   8   8  -8    3.22    0.92
   8   8  -8    3.37    0.81
  -8   8   8    4.15    1.18
  -6  -8   8   -0.18    0.77
   6  -8  -8   -0.72    0.68
  -6   8   8    0.06    1.04
   6   8  -8   -0.14    0.82
   6   8  -8   -0.07    0.69
  -4  -8   8    0.88    0.91
   4  -8  -8    0.50    0.71
  -4   8   8   -0.06    1.00
   4   8  -8    0.58    0.73
   4   8  -8   -0.03    0.86
   2  -8  -8    6.27    0.81
  -2  -8   8    3.88    1.01
   2   8  -8    5.63    0.95
  -2   8   8    5.14    1.06
   2   8  -8    6.45    0.83
   0  -8   8   19.34    1.58
   0  -8  -8   17.23    1.15
   0  -8   8   19.36    1.39
   0   8  -8   19.44    1.19
   0   8   8   18.46    1.45
   2  -8   8   24.50    1.59
  -2  -8  -8   24.98    1.33
  -2   8  -8   25.44    1.37
 -11  -9   8    0.11    1.20
  11  -9  -8   -0.29    0.93
 -11   9   8    1.16    1.40
   9  -9  -8    0.01    0.90
  -9  -9   8    0.08    1.00
   9   9  -8    1.24    1.06
   9   9  -8   -0.03    0.94
  -9   9   8    0.11    1.28
   7  -9  -8    2.96    0.86
  -7  -9   8    4.69    1.11
   7   9  -8    3.38    0.99
   7   9  -8    3.20    0.84
  -7   9   8    4.20    1.21
  -5  -9   8   11.19    1.39
   5  -9  -8   12.61    1.12
   5   9  -8   10.69    1.24
   5   9  -8   13.98    1.14
  -5   9   8   11.40    1.48
  -3  -9   8   13.92    1.55
   3  -9  -8   12.35    1.10
  -3   9   8   11.79    1.45
   3   9  -8   15.30    1.18
   3   9  -8   11.81    1.26
  -1  -9   8    5.31    1.08
  -1  -9   8    6.45    1.28
   1  -9  -8    5.79    0.92
  -1   9   8    6.02    1.14
   1   9  -8    4.18    0.89
   1  -9   8    1.32    1.12
  -1  -9  -8    1.46    0.93
  -1   9  -8    0.83    0.90
   1   9   8    2.58    1.15
   8 -10  -8    3.08    0.92
  -8 -10   8    2.28    1.16
   8  10  -8    3.63    1.10
  -8  10   8    2.07    1.33
   6 -10  -8   -0.42    0.97
  -6 -10   8    0.69    1.03
  -6  10   8   -0.61    1.20
   6  10  -8    0.24    0.95
  -4 -10   8    0.00    1.09
   4 -10  -8   -0.61    0.85
   4  10  -8    1.05    1.03
  -4  10   8   -0.46    1.17
   4  10  -8   -0.15    1.01
  -2 -10   8    1.58    1.16
   2 -10  -8    0.76    0.88
   2  10  -8    0.26    0.94
   2  10  -8    1.24    1.06
  -2  10   8    2.00    1.31
  16   0  -9   18.60    1.43
 -16   0   9   20.96    1.43
 -16   0   9   22.27    1.74
 -14   0   9   26.16    1.25
  14   0  -9   23.17    1.31
 -14   0   9   21.84    1.58
 -12   0   9   10.96    1.34
  12   0  -9   11.18    1.06
  10   0  -9    1.09    0.67
 -10   0   9    0.83    0.80
  -8   0   9   15.65    1.28
   8   0  -9   14.49    0.91
  -6   0   9   53.67    1.80
   6   0  -9   55.20    1.42
   4   0  -9   84.00    1.81
  -4   0   9   80.22    2.18
  -2   0   9  167.37    3.51
   2   0  -9  163.83    3.14
   0   0   9  147.95    3.30
   0   0   9  142.11    3.15
   0   0  -9  143.04    2.84
  -2   0  -9   71.99    1.78
   2   0   9   68.33    2.38
  -4   0  -9   43.84    1.51
   4   0   9   39.39    2.10
  15  -1  -9    8.26    1.03
 -15  -1   9    6.14    1.34
 -15   1   9    6.12    1.29
 -15   1   9    7.66    1.00
  15   1  -9    7.60    1.04
 -13  -1   9   40.90    1.74
  13  -1  -9   38.71    1.43
  13   1  -9   37.13    1.45
 -13   1   9   39.04    1.40
 -13   1   9   36.74    1.84
 -11  -1   9   69.92    2.06
  11  -1  -9   70.08    1.75
  11  -1  -9   68.83    1.71
 -11   1   9   70.76    2.11
  11   1  -9   65.15    1.68
  -9  -1   9   98.98    2.51
   9  -1  -9   97.28    2.12
   9   1  -9  100.13    2.15
  -9   1   9   97.04    2.46
   7  -1  -9  119.19    2.45
  -7  -1   9  122.87    2.86
   7   1  -9  123.21    2.48
  -7   1   9  124.64    2.89
   5  -1  -9   58.35    1.46
  -5  -1   9   57.27    1.84
  -5   1   9   60.60    1.84
   5   1  -9   59.81    1.48
  -3  -1   9   11.50    1.18
   3  -1  -9   15.53    0.85
  -3   1   9   15.04    1.24
   3   1  -9   12.47    0.84
  -1  -1   9    0.92    1.11
   1  -1  -9    0.71    0.61
  -1  -1   9    1.17    0.87
   1   1  -9    0.60    0.64
  -1   1   9    0.32    1.09
  -1   1   9    1.54    0.84
  -1  -1  -9    4.45    0.72
   1  -1   9    5.08    1.23
   1   1   9    5.28    1.22
  -1   1  -9    4.13    0.73
   3  -1   9   33.01    2.00
  -3  -1  -9   37.30    1.38
  -3   1  -9   35.32    1.33
   3   1   9   34.27    1.99
   5  -1   9   63.85    2.48
  -5  -1  -9   58.90    1.86
   5   1   9   57.24    2.42
 -16  -2   9   22.70    1.75
  16  -2  -9   19.84    1.50
 -16   2   9   23.01    1.94
 -16   2   9   19.97    1.35
  16   2  -9   19.41    1.48
  14  -2  -9   23.16    1.30
 -14  -2   9   22.12    1.59
 -14   2   9   23.10    1.66
  14   2  -9   23.13    1.37
 -14   2   9   22.79    1.33
  12  -2  -9   12.10    1.04
 -12  -2   9   10.59    1.31
  12   2  -9   12.33    1.05
 -12   2   9   10.06    1.38
 -12   2   9   12.16    1.00
 -10  -2   9    0.35    0.89
  10  -2  -9   -0.20    0.63
  10  -2  -9    0.31    0.65
 -10   2   9    0.89    0.85
  10   2  -9    0.01    0.66
   8  -2  -9    9.22    0.84
  -8  -2   9    9.41    1.15
   8  -2  -9    9.29    0.85
   8   2  -9    9.90    0.85
  -8   2   9    8.88    1.06
  -6  -2   9   54.86    1.74
   6  -2  -9   50.89    1.34
   6  -2  -9   51.89    1.36
   6   2  -9   50.31    1.39
  -6   2   9   52.48    1.79
   4  -2  -9   93.10    1.95
   4  -2  -9   92.23    1.98
  -4  -2   9   91.72    2.33
   4   2  -9   91.57    1.99
  -4   2   9   92.83    2.35
   2  -2  -9  141.99    2.78
  -2  -2   9  142.62    3.18
  -2  -2   9  145.64    3.06
  -2   2   9  145.37    3.12
   2   2  -9  139.97    2.81
   0  -2   9  120.65    2.76
   0  -2  -9  118.24    2.43
   0   2  -9  113.24    2.44
   0   2   9  113.58    2.82
   2  -2   9   69.23    2.28
   2   2   9   71.39    2.39
  -2   2  -9   69.51    1.79
   4  -2   9   48.65    2.23
   4   2   9   51.03    2.40
  -4   2  -9   49.71    1.64
 -15  -3   9   10.42    1.35
  15  -3  -9    7.87    1.09
 -15   3   9   10.78    1.20
  15   3  -9    7.02    1.08
 -15   3   9   12.02    1.52
  13  -3  -9   29.85    1.32
 -13  -3   9   26.14    1.59
  13   3  -9   26.51    1.34
 -13   3   9   29.58    1.25
 -13   3   9   29.54    1.69
 -11  -3   9   70.68    2.12
  11  -3  -9   69.50    1.78
  11  -3  -9   72.24    1.79
 -11   3   9   74.39    2.22
  11   3  -9   67.16    1.81
  -9  -3   9   89.77    2.37
   9  -3  -9   88.62    2.01
   9  -3  -9   90.50    2.00
   9   3  -9   89.82    2.04
  -9   3   9   91.14    2.44
  -7  -3   9   96.52    2.44
   7  -3  -9   98.43    2.10
   7  -3  -9   95.34    2.04
  -7   3   9   95.12    2.48
   7   3  -9   97.01    2.12
   5  -3  -9   58.60    1.49
   5  -3  -9   59.92    1.51
  -5  -3   9   59.20    1.85
   5   3  -9   60.26    1.51
  -5   3   9   60.14    1.88
   3  -3  -9   18.45    0.89
  -3  -3   9   18.96    1.32
  -3  -3   9   16.55    1.31
   3  -3  -9   18.89    0.91
   3   3  -9   17.25    0.94
  -3   3   9   17.83    1.24
  -1  -3   9    0.08    0.89
   1  -3  -9    0.89    0.62
   1  -3  -9    1.17    0.67
  -1  -3   9   -0.58    0.95
   1   3  -9    0.13    0.62
  -1   3   9    1.90    0.95
   1  -3   9    8.37    1.31
   1   3   9    8.99    1.35
  -1   3  -9    9.26    0.97
   3  -3   9   29.53    1.83
  -3   3  -9   30.68    1.30
   3   3   9   27.37    1.91
   5  -3   9   44.14    2.28
   5   3   9   41.64    2.39
  -5   3  -9   40.94    1.61
 -14  -4   9   20.88    1.61
  14  -4  -9   19.08    1.36
  14   4  -9   17.72    1.35
 -14   4   9   19.37    1.78
 -14   4   9   18.48    1.24
  12  -4  -9   10.77    1.08
  12  -4  -9   10.01    1.07
 -12  -4   9   10.81    1.36
  12   4  -9   10.33    1.13
 -12   4   9    9.52    1.26
  10  -4  -9    0.77    0.71
  10  -4  -9    0.65    0.76
  10   4  -9    0.74    0.73
 -10   4   9    0.72    1.02
  -8  -4   9    7.17    1.04
   8  -4  -9    6.45    0.76
   8  -4  -9    5.16    0.77
  -8   4   9    6.50    1.05
   8   4  -9    6.15    0.76
   6  -4  -9   44.84    1.25
   6  -4  -9   42.14    1.34
  -6  -4   9   43.49    1.55
  -6   4   9   45.44    1.70
   6   4  -9   40.12    1.32
   4  -4  -9   89.12    1.98
  -4  -4   9   88.15    2.12
  -4  -4   9   84.79    2.32
  -4   4   9   87.83    2.28
   4   4  -9   89.36    1.97
   2  -4  -9  103.20    2.24
  -2  -4   9  105.28    2.55
  -2  -4   9  101.72    2.42
   2   4  -9  102.68    2.23
  -2   4   9  104.56    2.55
   0  -4   9   91.53    2.40
   0   4   9   96.43    2.34
   0   4  -9   98.33    2.17
  -2  -4  -9   67.58    1.82
   2  -4   9   61.14    2.18
  -2   4  -9   67.02    1.80
   2   4   9   68.10    2.34
   4  -4   9   41.03    2.26
  -4   4  -9   39.31    1.56
   4   4   9   39.86    2.15
  15  -5  -9    8.40    1.20
 -15  -5   9   10.02    1.40
  15   5  -9    7.02    1.17
 -15   5   9    7.45    1.45
 -15   5   9    8.74    1.05
 -13  -5   9   21.64    1.62
  13  -5  -9   21.88    1.35
  13  -5  -9   22.14    1.32
 -13   5   9   22.73    1.82
  13   5  -9   24.90    1.50
  11  -5  -9   58.71    1.61
 -11  -5   9   55.85    1.95
  11  -5  -9   52.67    1.61
 -11   5   9   53.92    2.04
   9  -5  -9   80.46    1.88
  -9  -5   9   76.32    2.23
   9  -5  -9   76.71    1.90
   9   5  -9   76.56    1.92
  -9   5   9   80.33    2.32
   7  -5  -9   73.04    1.75
  -7  -5   9   69.79    2.10
  -7   5   9   71.86    2.15
   7   5  -9   70.79    1.78
  -5  -5   9   44.95    1.55
   5  -5  -9   49.47    1.45
  -5  -5   9   50.00    1.77
   5   5  -9   47.12    1.40
  -5   5   9   49.38    1.76
  -3  -5   9   17.35    1.36
  -3  -5   9   16.39    1.22
   3  -5  -9   16.51    0.98
   3   5  -9   15.62    1.01
  -3   5   9   17.58    1.33
   1  -5  -9    0.80    0.76
  -1  -5   9    0.19    0.95
  -1  -5   9   -1.27    0.96
   1   5  -9    0.33    0.72
  -1   5   9    1.43    0.90
   1  -5   9    5.97    1.25
  -1  -5  -9    6.98    0.87
  -1   5  -9    7.60    1.03
  -3  -5  -9   26.69    1.34
   3  -5   9   26.17    1.84
  -3   5  -9   23.00    1.32
   3   5   9   23.06    2.09
  14  -6  -9   15.43    1.56
  14  -6  -9   16.15    1.40
 -14  -6   9   16.11    1.91
 -14   6   9   13.61    1.85
  14   6  -9   13.13    1.48
  12  -6  -9    6.70    0.94
  12  -6  -9    9.12    1.07
 -12  -6   9    8.29    1.24
 -12   6   9    8.01    1.37
  12   6  -9    9.49    1.22
 -10  -6   9    1.67    1.02
  10  -6  -9   -0.28    0.75
 -10   6   9    1.38    1.14
  10   6  -9    0.87    0.81
   8  -6  -9    4.36    0.80
  -8  -6   9    5.29    0.94
  -8   6   9    6.90    1.18
   8   6  -9    5.53    0.83
  -6  -6   9   33.19    1.58
   6  -6  -9   30.74    1.23
  -6   6   9   31.86    1.62
   6   6  -9   33.70    1.41
   6   6  -9   30.56    1.22
   4  -6  -9   62.02    1.72
  -4  -6   9   63.61    1.88
  -4  -6   9   64.85    2.03
   4   6  -9   63.64    1.70
  -4   6   9   64.81    2.08
  -2  -6   9   70.13    2.20
   2  -6  -9   74.35    1.81
  -2  -6   9   66.76    1.96
  -2   6   9   69.11    2.04
   2   6  -9   69.49    1.81
   0  -6   9   81.24    2.32
   0   6  -9   92.50    2.14
   0   6   9   90.15    2.31
   2  -6   9   64.87    2.20
  -2  -6  -9   66.17    1.89
  -2   6  -9   65.09    1.87
  13  -7  -9   18.58    1.36
 -13  -7   9   16.74    1.72
 -13   7   9   16.67    1.85
  13   7  -9   18.46    1.47
  11  -7  -9   44.96    1.57
 -11  -7   9   46.23    1.93
 -11   7   9   42.07    2.04
  11   7  -9   44.31    1.63
   9  -7  -9   59.24    1.76
  -9  -7   9   57.94    2.00
   9   7  -9   54.82    1.70
  -9   7   9   56.38    2.16
   7  -7  -9   47.45    1.53
  -7  -7   9   47.23    1.85
  -7   7   9   48.71    1.95
   7   7  -9   48.60    1.51
  -5  -7   9   37.23    1.68
   5  -7  -9   38.54    1.44
  -5   7   9   36.96    1.71
   5   7  -9   38.32    1.36
   5   7  -9   37.43    1.56
  -3  -7   9   15.74    1.45
   3  -7  -9   11.04    1.06
  -3  -7   9   13.70    1.31
   3   7  -9   14.21    1.09
  -3   7   9   13.13    1.39
  -1  -7   9    0.20    1.14
   1  -7  -9    0.64    0.83
  -1  -7   9    0.11    1.11
  -1   7   9    0.03    1.05
   1   7  -9   -0.05    0.81
  -1  -7  -9    3.02    0.95
   1  -7   9    4.43    1.22
  -1   7  -9    3.90    0.92
  10  -8  -9    0.70    0.97
 -10  -8   9    1.59    1.13
 -10   8   9    0.23    1.24
  10   8  -9   -0.27    0.96
   8  -8  -9    1.65    0.87
  -8  -8   9    2.49    1.12
   8   8  -9    3.13    0.90
  -8   8   9    2.52    1.25
  -6  -8   9   17.91    1.53
   6  -8  -9   19.09    1.24
   6   8  -9   19.62    1.37
  -6   8   9   20.12    1.65
   6   8  -9   17.09    1.21
  -4  -8   9   46.95    1.90
   4  -8  -9   46.70    1.56
   4   8  -9   46.60    1.71
  -4   8   9   46.97    1.93
   4   8  -9   44.11    1.58
  -2  -8   9   52.55    2.02
   2  -8  -9   54.53    1.71
  -2  -8   9   54.42    1.91
   2   8  -9   55.45    1.74
  -2   8   9   53.12    2.01
   0  -8  -9   63.35    1.90
   0  -8   9   64.50    2.21
   0   8   9   62.33    2.10
   0   8  -9   61.40    1.90
   9   9  -9   39.58    1.71
   7  -9  -9   33.17    1.51
  -7  -9   9   35.86    1.95
  -7   9   9   36.29    2.02
   7   9  -9   33.74    1.50
   7   9  -9   33.48    1.73
   5  -9  -9   27.04    1.43
  -5  -9   9   30.34    1.79
   5   9  -9   28.07    1.56
   5   9  -9   32.92    1.50
  -5   9   9   30.48    1.85
   3  -9  -9   14.45    1.29
  -3  -9   9   15.50    1.82
  -3  -9   9   14.81    1.54
  -3   9   9   15.38    1.76
   3   9  -9   16.83    1.53
 -14   0  10   20.07    1.72
  14   0 -10   19.36    1.37
  12   0 -10    0.07    0.82
 -12   0  10    0.34    1.09
 -10   0  10    7.99    1.20
  10   0 -10    6.06    0.82
   8   0 -10   21.28    1.07
  -8   0  10   18.60    1.49
   6   0 -10   39.42    1.31
  -6   0  10   42.61    1.76
   4   0 -10   49.65    1.43
  -4   0  10   52.55    1.94
  -2   0  10   53.15    1.92
   2   0 -10   56.91    1.56
   0   0 -10   34.96    1.43
   0   0  10   29.58    1.93
  -2   0 -10    8.13    0.98
   2   0  10    8.15    1.59
 -15  -1  10   40.84    2.01
  15  -1 -10   38.64    1.66
  15   1 -10   37.84    1.66
 -15   1  10   40.03    2.06
  13  -1 -10   53.27    1.74
 -13  -1  10   56.35    2.18
 -13   1  10   55.53    2.09
  13   1 -10   54.62    1.73
 -11  -1  10   62.92    2.13
  11  -1 -10   63.39    1.74
  11   1 -10   63.36    1.77
 -11   1  10   67.05    2.20
   9  -1 -10   69.68    1.78
  -9  -1  10   74.37    2.21
   9   1 -10   74.04    1.81
  -9   1  10   68.01    2.23
   7  -1 -10   37.23    1.27
  -7  -1  10   34.21    1.66
  -7   1  10   36.08    1.72
   7   1 -10   35.65    1.25
   5  -1 -10    9.73    0.91
  -5  -1  10   10.09    1.34
  -5   1  10   12.86    1.38
   5   1 -10   10.58    0.93
  -3  -1  10    2.80    1.14
   3  -1 -10    0.36    0.66
   3   1 -10    0.84    0.69
  -3   1  10    2.64    1.13
   1  -1 -10    4.85    0.86
  -1  -1  10    4.89    1.09
  -1   1  10    5.55    1.09
   1   1 -10    5.61    0.81
  -1  -1 -10   12.19    1.11
   1  -1  10   15.34    1.78
   1   1  10   11.88    1.54
  -1   1 -10   13.30    1.15
  -3  -1 -10   19.45    1.45
   3  -1  10   19.74    2.18
  -3   1 -10   21.50    1.39
   3   1  10   16.58    2.09
 -14  -2  10   16.99    1.69
  14  -2 -10   16.79    1.31
 -14   2  10   17.78    1.78
 -14   2  10   13.16    1.20
  14   2 -10   16.99    1.37
 -12  -2  10    0.79    1.14
  12  -2 -10    0.01    0.81
  12   2 -10    0.05    0.83
 -12   2  10    1.37    1.19
  10  -2 -10    5.55    0.83
 -10  -2  10    6.12    1.16
  10   2 -10    5.36    0.84
 -10   2  10    7.17    1.18
   8  -2 -10   20.12    1.05
  -8  -2  10   21.24    1.49
   8   2 -10   19.41    1.10
  -8   2  10   17.11    1.49
  -6  -2  10   38.56    1.74
   6  -2 -10   41.79    1.38
   6   2 -10   42.69    1.35
  -6   2  10   41.51    1.77
  -4  -2  10   53.18    1.99
   4  -2 -10   47.63    1.41
  -4   2  10   52.09    1.96
   4   2 -10   50.98    1.46
   2  -2 -10   49.68    1.51
  -2  -2  10   47.18    1.84
   2   2 -10   48.23    1.49
  -2   2  10   49.60    1.82
   0  -2 -10   27.53    1.37
   0  -2  10   27.91    2.04
   0   2 -10   25.22    1.28
   2  -2  10    3.97    1.56
   2   2  10    6.94    1.71
  -2   2 -10    7.51    0.98
  15  -3 -10   28.83    1.58
 -15  -3  10   31.33    1.98
 -15   3  10   32.80    1.51
 -15   3  10   31.29    2.16
  13  -3 -10   58.43    1.83
  13  -3 -10   55.93    1.77
 -13  -3  10   52.72    2.09
  13   3 -10   55.25    1.81
 -13   3  10   58.00    2.29
 -11  -3  10   64.36    2.14
  11  -3 -10   63.56    1.74
  11  -3 -10   61.91    1.77
  11   3 -10   58.35    1.76
 -11   3  10   66.89    2.24
  -9  -3  10   58.80    2.03
   9  -3 -10   58.93    1.73
   9  -3 -10   58.23    1.61
   9   3 -10   57.44    1.66
  -9   3  10   58.68    2.09
   7  -3 -10   35.55    1.25
  -7  -3  10   36.00    1.67
  -7   3  10   38.57    1.77
   7   3 -10   35.09    1.31
   5  -3 -10    8.38    0.92
  -5  -3  10    7.75    1.13
  -5   3  10    7.77    1.12
   5   3 -10    8.78    0.96
   3  -3 -10    0.57    0.76
  -3  -3  10    1.75    1.11
  -3   3  10    0.77    1.00
   3   3 -10    0.44    0.71
  -1  -3  10    2.62    1.24
  -1   3  10    3.14    1.16
   1   3 -10    2.58    0.84
   1  -3  10   13.10    1.50
  -1   3 -10   12.28    1.18
 -14  -4  10    9.05    1.36
  14  -4 -10    8.28    1.20
  14  -4 -10    9.48    1.20
 -14   4  10    9.20    1.44
  14   4 -10    8.77    1.15
 -12  -4  10    3.12    1.13
  12  -4 -10    0.52    0.95
  12  -4 -10    1.83    0.91
  12   4 -10    0.64    0.88
 -12   4  10    1.40    1.25
  10  -4 -10    3.78    0.97
  10  -4 -10    4.12    0.84
 -10  -4  10    3.57    1.13
 -10   4  10    3.81    1.21
  10   4 -10    4.03    0.87
   8  -4 -10   19.59    1.14
  -8  -4  10   16.79    1.49
   8  -4 -10   19.98    1.10
  -8   4  10   19.22    1.56
   8   4 -10   17.54    1.16
  -6  -4  10   42.47    1.77
   6  -4 -10   39.77    1.37
   6  -4 -10   38.17    1.40
   6   4 -10   39.25    1.39
  -6   4  10   38.99    1.79
  -4  -4  10   46.49    1.84
   4  -4 -10   44.38    1.40
   4   4 -10   41.97    1.41
  -4   4  10   45.26    1.78
  -2  -4  10   41.99    1.87
  -2  -4  10   39.41    1.77
   2   4 -10   37.00    1.39
  -2   4  10   41.14    1.85
   0  -4  10   21.75    1.96
   0   4 -10   21.71    1.29
   2  -4  10    5.48    1.54
  -2   4 -10    5.11    0.97
 -13  -5  10   44.16    2.03
  13  -5 -10   48.04    1.71
  13  -5 -10   47.11    1.81
  13   5 -10   42.76    1.72
 -13   5  10   43.12    2.12
  11  -5 -10   57.80    1.72
  11  -5 -10   56.89    1.78
 -11  -5  10   59.87    2.14
  11   5 -10   56.59    1.78
 -11   5  10   57.87    2.22
  -9  -5  10   45.89    1.94
   9  -5 -10   43.98    1.54
   9   5 -10   47.87    1.58
  -9   5  10   40.94    1.95
  -7  -5  10   29.13    1.73
   7  -5 -10   28.72    1.25
   7   5 -10   30.27    1.31
  -7   5  10   30.83    1.72
   5  -5 -10    6.87    0.92
  -5  -5  10    6.43    1.23
  -5   5  10    8.16    1.23
   5   5 -10    9.49    1.02
  -3  -5  10   -0.03    1.17
  -3  -5  10    0.93    1.08
   3  -5 -10    0.53    0.78
   3   5 -10   -0.02    0.78
  -3   5  10    0.57    1.07
   1  -5 -10    2.62    0.88
  -1  -5  10    2.87    1.23
   1   5 -10    3.30    0.91
  -1   5  10    1.82    1.21
  -1  -5 -10   13.05    1.32
   1  -5  10   12.85    1.60
  -1   5 -10   13.50    1.26
 -12  -6  10    3.41    1.31
  12  -6 -10   -0.72    0.93
  12   6 -10    0.51    1.08
 -12   6  10    0.34    1.38
 -10  -6  10    1.34    1.20
  10  -6 -10    2.81    1.07
 -10   6  10    2.77    1.33
  10   6 -10    2.74    0.95
   8  -6 -10   17.50    1.31
  -8  -6  10   15.76    1.64
  -8   6  10   16.24    1.71
   8   6 -10   17.04    1.29
   6  -6 -10   29.11    1.33
  -6  -6  10   29.98    1.74
   6   6 -10   30.35    1.32
  -6   6  10   31.44    1.78
   4  -6 -10   35.41    1.51
  -4  -6  10   41.30    1.87
  -4   6  10   37.16    1.90
   4   6 -10   36.83    1.46
  -2  -6  10   31.05    1.81
   2  -6 -10   29.51    1.40
  -2  -6  10   32.28    1.89
  -2   6  10   29.18    1.78
   2   6 -10   29.31    1.42
   0  -6  10   16.20    1.78
   0  -6 -10   16.90    1.36
  11  -7 -10   42.98    1.77
  11   7 -10   42.44    1.76
   9  -7 -10   33.45    1.47
  -9  -7  10   32.00    1.85
  -9   7  10   32.63    1.97
   9   7 -10   30.46    1.56
   7  -7 -10   21.25    1.34
  -7  -7  10   22.94    1.72
  -7   7  10   24.38    1.79
   7   7 -10   22.49    1.34
  -5  -7  10    6.64    1.31
   5  -7 -10    6.68    1.00
  -5   7  10    8.00    1.30
   5   7 -10    6.47    0.98
  -3  -7  10    1.42    1.27
   3  -7 -10    0.38    0.91
  -3  -7  10   -0.46    1.27
  -3   7  10    0.17    1.31
   3   7 -10    1.15    0.94
  -6  -8  10   24.99    2.00
   6  -8 -10   23.89    1.40
   6   8 -10   23.22    1.46
  -6   8  10   25.84    1.92
  12   0 -11   -0.06    0.93
 -12   0  11    1.92    1.33
  10   0 -11    4.28    0.88
 -10   0  11    5.02    1.24
  -8   0  11    6.35    1.24
   8   0 -11    4.16    0.84
   6   0 -11    1.06    0.81
  -6   0  11    0.57    1.18
   4   0 -11    0.05    0.79
  -4   0  11   -0.35    1.20
   2   0 -11    2.95    0.88
   0   0 -11   18.65    1.36
  13  -1 -11    2.59    1.07
 -13  -1  11    3.81    1.36
  13   1 -11    4.03    1.03
 -13   1  11    3.85    1.32
 -11  -1  11   -0.66    1.18
  11  -1 -11   -0.22    0.93
  11   1 -11   -0.59    0.88
 -11   1  11   -0.89    1.21
  -9  -1  11   -0.26    1.16
   9  -1 -11   -0.32    0.83
  -9   1  11   -0.32    1.19
   9   1 -11   -0.25    0.84
   7  -1 -11    0.91    0.81
  -7  -1  11    2.29    1.19
  -7   1  11    2.19    1.20
   7   1 -11    1.40    0.91
  -5  -1  11    9.70    1.34
   5  -1 -11    8.79    1.07
   5   1 -11    9.28    1.07
  -5   1  11    9.05    1.35
  -3  -1  11   15.42    1.63
   3  -1 -11   12.86    1.26
  -3   1  11   12.70    1.64
   3   1 -11   14.92    1.28
   1  -1 -11    4.02    1.11
   1   1 -11    5.96    1.04
 -12  -2  11    1.94    1.27
  12  -2 -11    1.19    0.97
 -12   2  11    2.23    1.33
  12   2 -11    1.43    0.94
 -10  -2  11    4.92    1.23
  10  -2 -11    2.05    0.96
  10   2 -11    4.31    0.94
 -10   2  11    2.06    1.32
  -8  -2  11    2.50    1.20
   8  -2 -11    3.43    0.87
  -8   2  11    3.56    1.30
   8   2 -11    3.75    0.89
  -6  -2  11    1.65    1.20
   6  -2 -11   -0.41    0.78
  -6   2  11   -0.15    1.17
   6   2 -11    1.00    0.81
   4  -2 -11    0.08    0.81
  -4  -2  11    1.64    1.35
  -4   2  11    0.72    1.24
   4   2 -11    0.24    0.84
   2  -2 -11    3.05    0.98
   2   2 -11    4.25    0.95
  -2   2  11    5.20    1.39
   0   2 -11   16.27    1.35
  13  -3 -11    6.12    1.10
 -11  -3  11    0.37    1.24
  11  -3 -11   -0.89    0.91
  11   3 -11    0.32    0.93
 -11   3  11    1.44    1.42
  -9  -3  11    0.56    1.22
   9  -3 -11    0.52    0.85
  -9   3  11   -0.08    1.29
   9   3 -11    0.45    0.90
  -7  -3  11    1.66    1.16
   7  -3 -11    3.49    0.87
  -7   3  11    1.16    1.21
   7   3 -11    2.17    0.87
   5  -3 -11    8.26    1.09
  -5  -3  11    8.13    1.34
   5   3 -11    7.11    0.89
  -5   3  11   11.17    1.38
  -3  -3  11    9.55    1.51
   3   3 -11    7.87    1.00
  -3   3  11   11.60    1.48
   1   3 -11    3.49    1.00
  12  -4 -11    2.65    1.05
  10  -4 -11    1.79    1.02
 -10  -4  11    1.53    1.20
 -10   4  11    1.67    1.32
  10   4 -11    2.90    0.96
  -8  -4  11    3.58    1.26
   8   4 -11    1.83    0.91
  -8   4  11    3.56    1.35
  -6  -4  11    0.57    1.23
   6   4 -11    1.31    0.86
  -6   4  11    0.45    1.18
  -4  -4  11    0.65    1.33
   4   4 -11    1.00    0.87
  -4   4  11    2.06    1.26
   2   4 -11    4.22    0.97
   9  -5 -11    0.93    1.03
  -9  -5  11    0.34    1.23
   9   5 -11    0.13    0.97
  -9   5  11    0.25    1.33
   7  -5 -11    2.78    0.95
  -7  -5  11    0.67    1.29
   7   5 -11    2.48    0.95
  -7   5  11    4.19    1.36
  -5  -5  11    6.41    1.36
  -5   5  11    6.60    1.49
   5   5 -11    6.54    1.01
  -3  -5  11    7.38    1.42
  -3   5  11    8.19    1.52
   6  -6 -11    0.64    1.07
  -8   0  12    1.23    1.40
   8   0 -12    1.14    1.08
   6   0 -12   20.33    1.34
  -6   0  12   19.53    1.96
   9  -1 -12   41.06    1.68
   9   1 -12   42.05    1.66
   7  -1 -12   37.54    1.68
  -7  -1  12   34.73    2.09
   7   1 -12   35.93    1.53
  -7   1  12   37.04    2.12
   8  -2 -12    2.56    0.98
  -8  -2  12    3.71    1.43
   0   0   0    0.00    0.00
;
_shelx_hkl_checksum     64011
_shelx_res_file
;
TITL 03149 in C2/m
CELL 0.71073  14.3626  11.0200   9.3467  90.000 113.522  90.000
ZERR    4.00   0.0014   0.0011   0.0009   0.000   0.002   0.000
LATT  7
SYMM -X, Y, -Z
SFAC C H I TA
UNIT 64 64 4 4
TEMP -100
SIZE 0.10 0.10 0.10
L.S. 8
BOND $H
FMAP 2
PLAN 18
ACTA 54.970
CONF
LIST 4
HTAB
CONN 15 TA1
EQIV $1 X, 1-Y, Z
MPLA C1 C2 C1_$1 C2_$1
MPLA C2 C2_$1 C3_$1 C3
MPLA C5 C6 C7 C8 C9 C10 C11 C12
RTAB D2CG TA1 C1 C2 C1_$1 C2_$1
RTAB D2CG TA1 C5 C6 C7 C8 C9 C10 C11 C12
EADP C5 C9
EADP C6 C10
EADP C7 C11
EADP C8 C12
SIMU 0.001 C11 C12
WGHT    0.018000    5.317300
FVAR       0.06516
TA1   4    0.283372    0.500000    0.167656    10.50000    0.01532    0.02046 =
         0.01810    0.00000    0.00291    0.00000
I1    3    0.267926    0.500000   -0.163196    10.50000    0.03124    0.03438 =
         0.02409    0.00000    0.01224    0.00000
C1    1    0.120271    0.436475    0.027820    11.00000    0.01819    0.04517 =
         0.02678   -0.01059    0.00527   -0.00625
AFIX  43
H1    2    0.104322    0.400329   -0.071457    11.00000   -1.20000
AFIX   0
C2    1    0.139784    0.354927    0.149282    11.00000    0.02148    0.02722 =
         0.04852   -0.00470    0.00375   -0.00064
AFIX  43
H2    2    0.177019    0.285867    0.141319    11.00000   -1.20000
AFIX   0
C3    1    0.115969    0.352152    0.284415    11.00000    0.02768    0.04691 =
         0.04725    0.01972   -0.00058   -0.01359
AFIX  43
H3    2    0.121430    0.272924    0.327079    11.00000   -1.20000
AFIX   0
C4    1    0.087463    0.435762    0.366005    11.00000    0.02496    0.10531 =
         0.02680    0.01739    0.00802   -0.01108
AFIX  43
H4    2    0.062638    0.401167    0.437057    11.00000   -1.20000
AFIX   0
PART  -1
SAME 0.018 C6 > C12 C5
C5    1    0.424509    0.362784    0.236234    10.50000    0.02421    0.05466 =
         0.02898   -0.01881    0.00066    0.01226
AFIX  43
H5    2    0.439565    0.289577    0.196164    10.50000   -1.20000
AFIX   0
C6    1    0.375271    0.342754    0.336143    10.50000    0.02677    0.02734 =
         0.04507    0.00850   -0.00207   -0.00672
AFIX  43
H6    2    0.357384    0.260170    0.339833    10.50000   -1.20000
AFIX   0
C7    1    0.347280    0.416289    0.429704    10.50000    0.02053    0.07909 =
         0.02470    0.00081    0.00784   -0.00842
AFIX  43
H7    2    0.329811    0.370277    0.501342    10.50000   -1.20000
AFIX   0
C8    1    0.337475    0.538168    0.448626    10.50000    0.02095    0.07920 =
         0.02484    0.00001    0.00712   -0.00770
AFIX  43
H8    2    0.312729    0.556037    0.526569    10.50000   -1.20000
AFIX   0
C9    1    0.355755    0.640714    0.378986    10.50000    0.02421    0.05466 =
         0.02898   -0.01881    0.00066    0.01226
AFIX  43
H9    2    0.331805    0.712324    0.409723    10.50000   -1.20000
AFIX   0
C10   1    0.400688    0.664913    0.274749    10.50000    0.02677    0.02734 =
         0.04507    0.00850   -0.00207   -0.00672
AFIX  43
H10   2    0.401141    0.748835    0.251788    10.50000   -1.20000
AFIX   0
C11   1    0.445329    0.592460    0.196455    10.50000    0.02053    0.07909 =
         0.02470    0.00081    0.00784   -0.00842
AFIX  43
H11   2    0.474860    0.639271    0.140046    10.50000   -1.20000
AFIX   0
C12   1    0.457026    0.466735    0.181139    10.50000    0.02095    0.07920 =
         0.02484    0.00001    0.00712   -0.00770
AFIX  43
H12   2    0.494937    0.448064    0.120765    10.50000   -1.20000
PART   0
AFIX   0
HKLF 4
REM  03149 in C2/m
REM R1 =  0.0173 for    1520 Fo > 4sig(Fo)  and  0.0200 for all    1636 data
REM     97 parameters refined using     96 restraints
END
WGHT      0.0180      5.2971
REM No hydrogen bonds found for HTAB generation
REM Highest difference peak  1.038,  deepest hole -0.717,  1-sigma level  0.112
Q1    1   0.4659  0.5000  0.1404  10.50000  0.05    1.04
Q2    1   0.3595  0.5000  0.4377  10.50000  0.05    0.56
Q3    1   0.2211  0.5000  0.3394  10.50000  0.05    0.51
Q4    1   0.1098  0.5000  0.0394  10.50000  0.05    0.41
Q5    1   0.4389  0.6835  0.1035  11.00000  0.05    0.38
Q6    1   0.0565  0.5000  0.3555  10.50000  0.05    0.37
Q7    1   0.1054  0.3987  0.0849  11.00000  0.05    0.36
Q8    1   0.0624  0.3960  0.3139  11.00000  0.05    0.36
Q9    1   0.2409  0.5000 -0.0623  10.50000  0.05    0.34
Q10   1   0.1428  0.2658  0.0628  11.00000  0.05    0.34
Q11   1   0.2929  0.5000  0.4786  10.50000  0.05    0.33
Q12   1   0.2737  0.5900  0.4802  11.00000  0.05    0.32
Q13   1   0.2091  0.5000 -0.2308  10.50000  0.05    0.32
Q14   1   0.0882  0.4486  0.4749  11.00000  0.05    0.30
Q15   1   0.0000  0.2648  0.5000  10.50000  0.05    0.29
Q16   1   0.4689  0.5000  0.0240  10.50000  0.05    0.29
Q17   1   0.1167  0.3733  0.2009  11.00000  0.05    0.28
Q18   1   0.2866  0.5000 -0.2174  10.50000  0.05    0.28
;
_shelx_res_checksum     21432
_shelxl_version_number        2.014
data_global
_journal_date_recd_electronic     2014-05-15
_journal_date_accepted     2014-05-27
_journal_name_full     'Acta Crystallographica, Section E'
_journal_year     2014
_journal_volume     70
_journal_issue      7
_journal_page_first     m245
_journal_page_last     m246
_journal_paper_category     QM
_journal_paper_doi     10.1107/S1600536814012379
_journal_coeditor_code     LH5707
_publ_contact_author_name     'William W. Brennessel'
_publ_contact_author_address
;
Department of Chemistry
120 Trustee Road
B51 Hutchison Hall
University of Rochester
Rochester
NY 14627
USA
;
_publ_contact_author_email     brennessel@chem.rochester.edu
_publ_contact_author_phone     1-585-273-4715
_publ_section_title
;
(\h^4^-Cyclooctatetraene)(\h^8^-cyclooctatetraene)iodidotantalum(V)
;
loop_
    _publ_author_name
    _publ_author_address
    'Verma, Pratik'
;
Department of Chemistry
207 Pleasant Street SE
University of Minnesota
Minneapolis, MN 55455
USA
;
    'Sussman, Victor J.'
;
Department of Chemistry
207 Pleasant Street SE
University of Minnesota
Minneapolis, MN 55455
USA
;
    'Brennessel, William W.'
;
Department of Chemistry
207 Pleasant Street SE
University of Minnesota
Minneapolis, MN 55455
USA
;
    'Ellis, John E.'
;
Department of Chemistry
207 Pleasant Street SE
University of Minnesota
Minneapolis, MN 55455
USA
;
