# Supplementary material for: (η4-Cyclo­octa­tetra­ene)(η8-cyclo­octa­tetra­ene)iodido­tantalum(V)
Source: Acta Crystallogr Sect E Struct Rep Online. 2014 Jun 7;70(Pt 7):m245–6. doi: 10.1107/S1600536814012379 (PMC4120567; doi:10.1107/S1600536814012379)
Supplement: Supplementary file 2 [file e-70-0m245-Isup2.hkl]

#
# h,k,l, Fc-squared, Fo-squared, sigma(Fo-squared), status flag
#
data_I
_shelx_title ' 03149 in C2/m'
_shelx_refln_list_code          4
_shelx_F_calc_maximum      510.70
_exptl_crystal_F_000       952.00
_reflns_d_resolution_high  0.7704

loop_
 _space_group_symop_operation_xyz
 'x, y, z'
 '-x, y, -z'
 'x+1/2, y+1/2, z'
 '-x+1/2, y+1/2, -z'
 '-x, -y, -z'
 'x, -y, z'
 '-x+1/2, -y+1/2, -z'
 'x+1/2, -y+1/2, z'

_cell_length_a    14.3626
_cell_length_b    11.0200
_cell_length_c     9.3467
_cell_angle_alpha  90.000
_cell_angle_beta  113.522
_cell_angle_gamma  90.000

_shelx_F_squared_multiplier     1.000

loop_
 _refln_index_h
 _refln_index_k
 _refln_index_l
 _refln_F_squared_calc
 _refln_F_squared_meas
 _refln_F_squared_sigma
 _refln_observed_status
   2   0   0     151192.67     141045.03      1202.01 o
   4   0   0      18124.20      17633.49       185.34 o
   6   0   0      37980.70      40546.18       416.05 o
   8   0   0       6829.00       7223.73       133.88 o
  10   0   0       1026.72        970.46        81.86 o
  12   0   0      12127.63      12444.76       203.78 o
  14   0   0      13996.83      14185.14       243.88 o
  16   0   0      10463.99      10374.73       296.08 o
   1   1   0       6014.38       5901.38        40.05 o
   3   1   0      35420.26      35672.36       232.55 o
   5   1   0     119244.59     119387.34       816.39 o
   7   1   0      88855.89      89723.59       572.83 o
   9   1   0      45295.30      44899.74       336.01 o
  11   1   0      38335.89      38726.82       305.70 o
  13   1   0      14992.29      14578.54       185.91 o
  15   1   0       2557.16       2481.62       118.87 o
  17   1   0         65.72       -146.80       159.91 o
   0   2   0     260818.42     234498.73      1959.50 o
   2   2   0     155344.11     152894.33       902.13 o
   4   2   0      95751.54     101184.90       601.79 o
   6   2   0      30823.12      31555.22       201.46 o
   8   2   0       1264.51       1178.17        44.98 o
  10   2   0       1408.34       1575.16        70.95 o
  12   2   0       8618.70       8693.40       124.35 o
  14   2   0      11754.74      11775.87       159.51 o
  16   2   0      11106.52      11133.77       195.37 o
   1   3   0       4585.64       4416.50        36.26 o
   3   3   0      43700.02      44427.04       323.34 o
   5   3   0      81195.98      81222.97       488.59 o
   7   3   0      64072.16      62247.24       383.62 o
   9   3   0      54663.62      54319.80       603.40 o
  11   3   0      36507.43      36985.84       295.15 o
  13   3   0      10043.18       9884.62       142.71 o
  15   3   0       1906.21       1872.33       114.60 o
   0   4   0      94219.12      91302.36       768.05 o
   2   4   0     136051.67     132921.62       786.92 o
   4   4   0     106821.92     109017.88       649.81 o
   6   4   0      20746.49      20653.97       160.34 o
   8   4   0        413.80        547.45        38.00 o
  10   4   0       2088.15       1941.96        79.53 o
  12   4   0       6835.34       7008.29       130.08 o
  14   4   0       9089.30       9164.74       183.79 o
  16   4   0       9888.21      10301.89       223.19 o
   1   5   0       5540.25       5455.95        48.32 o
   3   5   0      29226.73      30404.20       192.65 o
   5   5   0      44402.22      44178.66       276.32 o
   7   5   0      58544.33      59109.34       368.39 o
   9   5   0      52593.01      52909.64       391.71 o
  11   5   0      23668.31      23699.22       300.43 o
  13   5   0       7503.11       7551.50       166.09 o
  15   5   0       1738.01       1811.09       137.35 o
   0   6   0     111809.73     111374.29       939.54 o
   2   6   0      89763.09      89263.23       622.48 o
   4   6   0      42601.28      43710.75       331.93 o
   6   6   0      15614.77      15745.46       128.68 o
   8   6   0       2484.41       2392.17        66.14 o
  10   6   0       1473.96       1529.36        86.07 o
  12   6   0       7634.89       7152.74       141.36 o
  14   6   0       9332.79       9568.87       200.48 o
   1   7   0       3507.49       3540.48        52.99 o
   3   7   0      17772.95      17239.29       142.00 o
   5   7   0      31024.69      30942.34       221.90 o
   7   7   0      46328.66      46244.27       321.25 o
   9   7   0      35116.23      35369.28       395.04 o
  11   7   0      15821.26      15935.72       190.42 o
  13   7   0       6572.68       6436.01       173.26 o
   0   8   0      63976.06      63585.35       646.36 o
   2   8   0      55949.29      54589.86       397.03 o
   4   8   0      32299.88      31963.82       260.88 o
   6   8   0       9562.16       9700.69       102.80 o
   8   8   0        575.80        608.22        58.43 o
  10   8   0        699.06        615.56        83.30 o
  12   8   0       4736.00       4680.08       141.65 o
  14   8   0       8017.81       7933.13       240.76 o
   1   9   0       1879.08       1928.35        66.07 o
   3   9   0      12404.96      12249.11       125.56 o
   5   9   0      21500.83      22077.72       191.07 o
   7   9   0      25807.00      25583.24       203.56 o
   9   9   0      21772.01      22382.04       309.01 o
  11   9   0      13419.22      13230.94       334.85 o
  13   9   0       4259.56       3885.70       214.39 o
   0  10   0      27223.32      27899.57       323.05 o
   2  10   0      32987.59      33577.64       409.37 o
   4  10   0      26639.22      26771.87       210.84 o
   6  10   0       5975.66       6045.84       138.26 o
   8  10   0          4.56         -7.98        79.02 o
  10  10   0        824.16        666.13       132.37 o
  12  10   0       2731.56       3344.69       219.78 o
   1  11   0       1305.67       1281.14        78.80 o
   3  11   0       8028.07       8511.35       148.75 o
   5  11   0      12058.59      12188.64       160.69 o
   7  11   0      15107.84      14719.49       189.13 o
   9  11   0      14738.03      14816.88       316.83 o
   0  12   0      23035.18      24607.61       396.19 o
   2  12   0      18158.73      18432.60       234.82 o
   4  12   0       9337.03       9127.26       174.68 o
   6  12   0       3617.46       3456.61       184.59 o
   8  12   0        316.97        283.79       117.53 o
   1  13   0        391.89        323.22       104.96 o
   3  13   0       3438.24       3178.50       150.42 o
   5  13   0       7928.62       8060.97       242.61 o
   7  13   0      10265.77      10252.94       296.21 o
   0  14   0      14021.54      14451.42       332.87 o
   2  14   0       9919.06      10044.44       233.54 o
 -16   0   1       7561.72       7722.23       471.04 o
 -14   0   1       6753.41       6548.15       175.28 o
 -12   0   1       2933.31       3217.77       130.68 o
 -10   0   1        396.67        623.57        72.04 o
  -8   0   1      13698.92      14016.04       152.12 o
  -6   0   1      66538.73      67240.30       577.48 o
  -4   0   1      65450.04      63849.02       884.89 o
  -2   0   1      67911.28      66906.72       675.01 o
   0   0   1      47038.88      46608.02       526.57 o
   2   0   1      18838.03      17970.14       160.99 o
   4   0   1       9621.11       9186.13       115.86 o
   6   0   1       2579.22       3237.82        82.67 o
   8   0   1       1454.32       1263.20        81.12 o
  10   0   1       4283.52       4117.35       132.79 o
  12   0   1       8400.90       8141.96       151.28 o
  14   0   1        909.47        913.93       196.54 o
  16   0   1         57.39         75.80       161.90 o
 -17   1   1       3389.17       3469.26       170.10 o
 -15   1   1      14091.56      13831.15       186.80 o
 -13   1   1      31254.74      30540.54       274.94 o
 -11   1   1      38870.11      38894.52       302.84 o
  -9   1   1      49056.08      47700.94       410.07 o
  -7   1   1      64087.73      66202.59       431.94 o
  -5   1   1      27720.19      27721.82       237.36 o
  -3   1   1       9029.03      10432.03        69.96 o
  -1   1   1      25075.37      24500.57       159.86 o
   1   1   1      32904.54      34365.82       295.92 o
   3   1   1       2094.49       2736.37        29.90 o
   5   1   1      17146.45      17593.93       140.96 o
   7   1   1      19687.07      20125.18       167.73 o
   9   1   1       1359.77       1312.92        64.75 o
  11   1   1        719.87        770.59        67.00 o
  13   1   1       2901.29       2741.01       138.09 o
  15   1   1       3547.93       3592.75       139.74 o
 -16   2   1       7919.22       8000.64       181.82 o
 -14   2   1       7144.67       7124.31       139.67 o
 -12   2   1       2571.00       2750.09        88.57 o
 -10   2   1       1221.50       1326.24        80.40 o
  -8   2   1      12206.67      11383.66        93.99 o
  -6   2   1      47719.08      47115.86       290.96 o
  -4   2   1      69186.97      70335.44       421.18 o
  -2   2   1      63571.95      63293.54       377.15 o
   0   2   1      52494.23      52067.13       367.09 o
   2   2   1      17972.57      18520.55       125.72 o
   4   2   1       1505.37       1671.55        29.65 o
   6   2   1        632.53        662.27        28.95 o
   8   2   1        947.33        944.19        49.53 o
  10   2   1       7073.20       7254.68       203.81 o
  12   2   1       6955.35       6728.94       143.80 o
  14   2   1        468.06        370.94        93.62 o
  16   2   1         15.40        -15.04       122.54 o
 -17   3   1       3239.02       2843.95       231.82 o
 -15   3   1      10949.78      11115.40       173.96 o
 -13   3   1      25117.55      24467.89       243.48 o
 -11   3   1      40783.14      41031.23       318.22 o
  -9   3   1      51456.00      50743.49       344.44 o
  -7   3   1      49602.49      51285.83       322.80 o
  -5   3   1       9337.30       9561.10        73.37 o
  -3   3   1        133.73        101.23        15.83 o
  -1   3   1       3073.02       3477.52        31.14 o
   1   3   1       3247.71       3275.85        64.11 o
   3   3   1      38895.74      40024.14       245.79 o
   5   3   1      23607.64      24368.94       160.14 o
   7   3   1       2365.42       2188.73        66.54 o
   9   3   1        373.79        431.09        53.59 o
  11   3   1         12.06         31.87        63.87 o
  13   3   1       1293.83       1171.82        88.10 o
  15   3   1       4394.46       4236.03       162.75 o
 -16   4   1       8831.44       9356.05       234.90 o
 -14   4   1       6032.37       5955.55       154.10 o
 -12   4   1       1620.26       1705.50        92.80 o
 -10   4   1       1839.69       1731.26        75.94 o
  -8   4   1      10781.25      11027.37        94.53 o
  -6   4   1      28126.75      28266.15       184.24 o
  -4   4   1      56020.26      56450.45       343.10 o
  -2   4   1      56869.33      56590.77       405.65 o
   0   4   1      39285.21      39984.88       261.80 o
   2   4   1      13333.47      13479.89       103.09 o
   4   4   1       1127.86       1031.78        33.68 o
   6   4   1        165.09        138.68        29.70 o
   8   4   1       3104.39       2951.74        83.46 o
  10   4   1       7518.82       7835.62       149.92 o
  12   4   1       3107.75       2889.47       116.54 o
  14   4   1        627.84        639.36        95.54 o
 -15   5   1       8980.06       9469.33       274.77 o
 -13   5   1      20639.24      19893.19       246.60 o
 -11   5   1      37962.58      37964.89       301.37 o
  -9   5   1      36761.03      36522.74       263.74 o
  -7   5   1      24826.91      24588.78       168.00 o
  -5   5   1      14781.90      15051.30       108.36 o
  -3   5   1       2095.47       2028.40        35.01 o
  -1   5   1        952.63        801.62        27.51 o
   1   5   1       9298.19       9293.51        90.10 o
   3   5   1      20175.66      20582.07       148.42 o
   5   5   1      11274.13      11444.11        90.71 o
   7   5   1       4286.36       4334.85        67.65 o
   9   5   1        964.21       1229.85        74.00 o
  11   5   1        192.34        205.34        73.42 o
  13   5   1       1766.11       1693.63       111.40 o
  15   5   1       3265.78       3178.26       183.76 o
 -16   6   1       9059.11       8872.20       255.81 o
 -14   6   1       4221.29       4015.25       155.95 o
 -12   6   1        642.25        635.47        90.07 o
 -10   6   1        829.71        721.16        68.30 o
  -8   6   1      10044.90      10195.83       103.11 o
  -6   6   1      23052.02      23286.04       185.30 o
  -4   6   1      35922.88      36354.91       217.78 o
  -2   6   1      39895.81      40315.25       251.28 o
   0   6   1      24365.34      24040.45       169.09 o
   2   6   1       9801.70       8977.00        84.14 o
   4   6   1       2346.05       2439.67        51.60 o
   6   6   1        895.02        854.08        44.21 o
   8   6   1       6465.98       6632.43       110.24 o
  10   6   1       3271.85       3500.33       111.66 o
  12   6   1       1418.76       1553.33       104.83 o
  14   6   1       1656.53       1727.70       142.44 o
 -15   7   1       8168.73       8262.07       209.30 o
 -13   7   1      15920.92      15889.73       228.78 o
 -11   7   1      24598.32      24826.11       276.03 o
  -9   7   1      24134.47      24692.38       212.04 o
  -7   7   1      16038.67      15935.26       136.45 o
  -5   7   1      12255.17      12376.46       101.81 o
  -3   7   1       2417.21       2490.30        63.10 o
  -1   7   1       3523.92       3679.52        48.65 o
   1   7   1      10832.18      11229.55        96.61 o
   3   7   1       8171.94       8106.41        82.44 o
   5   7   1       6736.17       6520.02        82.77 o
   7   7   1       6161.79       5664.12       118.68 o
   9   7   1       1492.18       1296.75        77.72 o
  11   7   1        377.47        254.78        86.72 o
  13   7   1       2866.36       2922.54       177.26 o
 -14   8   1       3322.27       3422.72       178.39 o
 -12   8   1         86.28       -106.26       106.26 o
 -10   8   1        509.73        531.44        84.53 o
  -8   8   1       5807.91       5778.04        89.24 o
  -6   8   1      18365.28      18163.02       150.17 o
  -4   8   1      25174.21      24619.09       184.60 o
  -2   8   1      24392.41      24163.04       195.02 o
   0   8   1      15388.12      15501.23       138.46 o
   2   8   1       6247.93       6191.44       120.79 o
   4   8   1        925.62        960.09        48.60 o
   6   8   1       1018.68       1095.13        53.75 o
   8   8   1       4102.49       4075.21       117.22 o
  10   8   1       2703.62       2518.36       129.88 o
  12   8   1       2032.92       1942.64       185.87 o
 -13   9   1      10239.13      10848.47       255.84 o
 -11   9   1      15333.82      15512.96       223.51 o
  -9   9   1      19027.55      18526.29       185.44 o
  -7   9   1      13333.15      13312.14       179.84 o
  -5   9   1       3038.11       3192.38        87.95 o
  -3   9   1        147.77        152.85        49.07 o
  -1   9   1        364.27        470.75        46.88 o
   1   9   1       5040.99       5142.42        82.39 o
   3   9   1      12609.08      12715.65       132.11 o
   5   9   1       7053.89       7074.96       122.71 o
   7   9   1       1477.45       1561.76        77.31 o
   9   9   1        477.46        466.03        98.85 o
  11   9   1          9.13         67.97       117.96 o
 -12  10   1         94.53        167.69       155.25 o
 -10  10   1        794.44        820.69       131.73 o
  -8  10   1       3795.94       3587.26       117.18 o
  -6  10   1      10289.72      10040.09       126.79 o
  -4  10   1      16851.82      17616.68       167.63 o
  -2  10   1      16621.64      16138.00       221.42 o
   0  10   1       9238.25       8845.26       162.82 o
   2  10   1       2636.32       2491.22        81.67 o
   4  10   1        178.14        106.56        64.25 o
   6  10   1        385.53        378.99        74.68 o
   8  10   1       2493.94       2324.60       136.37 o
  10  10   1       3431.93       3547.25       166.22 o
 -11  11   1      10868.83      11387.58       519.32 o
  -9  11   1      10732.38      10962.44       454.55 o
  -7  11   1       6521.05       6713.77       157.13 o
  -5  11   1       1897.70       2036.23       105.03 o
  -3  11   1         57.13         71.74        69.75 o
  -1  11   1        566.05        632.85       101.98 o
   1  11   1       3519.87       3511.16       102.98 o
   3  11   1       7714.91       6940.87       124.99 o
   5  11   1       5235.72       5042.17       120.58 o
   7  11   1       1457.71       1494.62        99.51 o
   9  11   1        149.84         64.64       136.98 o
  -8  12   1       3332.51       3544.33       279.73 o
  -6  12   1       6211.52       6316.99       192.75 o
  -4  12   1       9429.23       9484.14       215.86 o
  -2  12   1       9721.82       9168.88       209.93 o
   0  12   1       5180.92       5305.15       147.09 o
   2  12   1       1450.23       1397.67        96.67 o
   4  12   1         74.80         85.58        86.42 o
   6  12   1        513.39        518.78       100.60 o
   8  12   1       2167.16       1808.88       183.21 o
  -7  13   1       3399.12       3366.23       199.83 o
  -5  13   1       1949.70       1766.27       145.48 o
  -3  13   1         46.66        150.35       108.64 o
  -1  13   1       1843.22       1799.98       120.96 o
   1  13   1       3317.37       3360.49       156.37 o
   3  13   1       2425.11       2461.49       150.73 o
   5  13   1       2478.42       2474.12       127.55 o
  -2  14   1       4208.27       4017.65       176.68 o
   0  14   1       3216.05       3366.10       169.54 o
   2  14   1       1217.28       1004.34       132.31 o
 -18   0   2       1006.87        602.93       299.11 o
 -16   0   2         29.09        101.99       147.32 o
 -14   0   2       1008.54       1100.07       252.00 o
 -12   0   2       2166.43       2160.91       124.62 o
 -10   0   2       3499.94       3439.62       123.74 o
  -8   0   2      12035.94      12455.47       140.28 o
  -6   0   2        728.72        859.75        46.27 o
  -4   0   2      24034.47      24599.23       276.89 o
  -2   0   2      18786.20      18820.54       196.15 o
   0   0   2      74993.32      74537.22       627.38 o
   2   0   2      28003.03      28153.32       457.22 o
   4   0   2      21524.02      19452.24       183.41 o
   6   0   2      61049.61      64021.84      1142.76 o
   8   0   2      15778.44      16053.08       213.14 o
  10   0   2         92.62         85.08        85.47 o
  12   0   2       2715.08       2659.15       184.26 o
  14   0   2       4666.95       4946.37       201.80 o
 -17   1   2       2891.01       3064.12       159.63 o
 -15   1   2       3559.26       3194.68       129.20 o
 -13   1   2       6388.12       5947.16       136.57 o
 -11   1   2        331.32        309.25        53.81 o
  -9   1   2       3130.57       3116.29        56.88 o
  -7   1   2       7647.73       7157.97        66.29 o
  -5   1   2      14234.20      14263.57       103.87 o
  -3   1   2      14711.01      14778.08       103.65 o
  -1   1   2      10187.15       9696.91        65.46 o
   1   1   2       1514.69       1825.83        25.04 o
   3   1   2        247.98        398.97        22.77 o
   5   1   2       9462.12       8780.42        78.47 o
   7   1   2      43543.27      43767.33       326.74 o
   9   1   2      34545.29      34442.64       343.57 o
  11   1   2      35110.30      34774.86       287.58 o
  13   1   2      20240.62      19305.19       207.87 o
  15   1   2       6397.00       6603.90       169.51 o
 -16   2   2         18.41        218.60       138.36 o
 -14   2   2        968.35       1106.35        84.27 o
 -12   2   2       3249.56       3288.62       140.21 o
 -10   2   2       3849.31       3901.25        65.85 o
  -8   2   2       7731.80       8043.80        76.13 o
  -6   2   2        509.34        575.96        26.26 o
  -4   2   2      20593.76      22491.99       146.77 o
  -2   2   2      10267.13      10760.51        78.87 o
   0   2   2      22298.95      22404.96       150.53 o
   2   2   2      60939.39      61466.65       414.38 o
   4   2   2      56905.78      58097.48       354.67 o
   6   2   2      30779.89      30948.26       202.67 o
   8   2   2       7349.74       6972.93        97.45 o
  10   2   2        937.83        992.51        67.39 o
  12   2   2        902.83        999.05        84.34 o
  14   2   2       5166.14       5214.34       166.77 o
 -17   3   2       3593.72       3555.06       258.67 o
 -15   3   2       3189.89       3155.19       138.93 o
 -13   3   2       4263.85       4103.41       113.73 o
 -11   3   2        341.19        363.89        61.92 o
  -9   3   2       2250.75       2327.31        56.07 o
  -7   3   2       5434.86       5497.08        59.84 o
  -5   3   2      13704.66      13999.18       100.48 o
  -3   3   2      15790.07      15983.45       105.58 o
  -1   3   2       9937.70       9891.80        74.61 o
   1   3   2        798.29        892.13        22.75 o
   3   3   2       4842.56       4666.90        47.14 o
   5   3   2      13821.66      14410.58       106.47 o
   7   3   2      20949.12      20730.55       176.12 o
   9   3   2      34828.60      35402.74       282.85 o
  11   3   2      36623.08      36844.54       304.37 o
  13   3   2      15127.27      14895.74       204.23 o
  15   3   2       6156.53       6425.88       171.93 o
 -16   4   2         71.11         17.63       121.79 o
 -14   4   2        708.28        754.72        88.46 o
 -12   4   2       4775.84       4481.39       117.47 o
 -10   4   2       5608.87       5812.92       110.16 o
  -8   4   2       2178.50       2248.28        52.01 o
  -6   4   2        221.53        277.24        27.67 o
  -4   4   2       3595.43       3791.59        42.51 o
  -2   4   2      11154.99      11206.51        79.29 o
   0   4   2      21144.92      20400.78       222.80 o
   2   4   2      56544.71      58281.89       436.41 o
   4   4   2      52984.59      53472.25       349.08 o
   6   4   2      16116.45      16243.83       121.95 o
   8   4   2       5300.90       5445.88        90.92 o
  10   4   2       1635.16       1472.38        91.42 o
  12   4   2        300.63        541.33        93.32 o
  14   4   2       4510.41       4480.80       162.49 o
 -15   5   2       3488.34       3429.76       150.20 o
 -13   5   2       1626.06       1500.26        93.17 o
 -11   5   2        353.97        457.92        65.81 o
  -9   5   2        710.58        900.30        45.08 o
  -7   5   2       4982.95       5297.68        73.69 o
  -5   5   2      12249.62      11997.86        91.76 o
  -3   5   2      13292.29      13163.87        94.24 o
  -1   5   2       7465.20       7345.64        59.52 o
   1   5   2       1652.80       1603.06        36.78 o
   3   5   2       1819.26       1897.67        63.65 o
   5   5   2      10980.23      10955.76        98.71 o
   7   5   2      21309.96      20583.99       197.66 o
   9   5   2      28033.44      27628.60       259.76 o
  11   5   2      21316.75      20936.51       229.48 o
  13   5   2      14025.13      14211.37       235.75 o
 -16   6   2         12.48         63.60       125.23 o
 -14   6   2        631.40        592.01       105.41 o
 -12   6   2       3174.10       3180.65       118.94 o
 -10   6   2       4758.55       5154.96       100.49 o
  -8   6   2       1124.66       1167.90        50.56 o
  -6   6   2        689.44        708.37        35.65 o
  -4   6   2         60.92        257.69        69.26 o
  -2   6   2      14113.73      14412.96       103.23 o
   0   6   2      35746.91      35792.61       243.37 o
   2   6   2      24647.35      25203.71       232.05 o
   4   6   2      21821.65      21598.24       163.04 o
   6   6   2      21569.48      21998.16       186.06 o
   8   6   2       9583.21       9856.90       135.57 o
  10   6   2        348.84        266.50        86.07 o
  12   6   2       1188.92       1167.63       120.19 o
  14   6   2       2997.31       2959.10       270.55 o
 -15   7   2       3763.06       3648.91       176.17 o
 -13   7   2        770.19        695.72       106.29 o
 -11   7   2        242.64        273.79        84.70 o
  -9   7   2         97.65        137.57        54.07 o
  -7   7   2       5386.91       5496.55        91.59 o
  -5   7   2      10641.03      10701.09        90.93 o
  -3   7   2       8286.43       8253.42        73.77 o
  -1   7   2       5482.14       5239.82        61.98 o
   1   7   2       1865.86       1968.32        49.36 o
   3   7   2        383.20        307.88        37.08 o
   5   7   2       8239.18       8427.48       109.11 o
   7   7   2      18794.83      18860.81       217.71 o
   9   7   2      17022.81      16895.05       217.17 o
  11   7   2      12975.48      12922.59       212.91 o
  13   7   2      13480.03      13336.27       270.83 o
 -14   8   2        541.08        588.02       126.02 o
 -12   8   2       2035.50       2050.08       126.26 o
 -10   8   2       3713.80       3731.29       115.16 o
  -8   8   2       2505.68       2561.84        81.23 o
  -6   8   2        480.05        561.04        48.04 o
  -4   8   2        147.36        111.07        42.71 o
  -2   8   2       6147.64       6362.11        81.40 o
   0   8   2      18593.86      18723.20       179.29 o
   2   8   2      19739.60      19561.90       178.18 o
   4   8   2      16844.29      16954.52       157.20 o
   6   8   2      13834.07      14207.58       189.76 o
   8   8   2       6389.26       6233.97       136.71 o
  10   8   2        564.26        780.00       107.92 o
  12   8   2        736.10        592.70       133.69 o
 -13   9   2        939.45        761.09       127.26 o
 -11   9   2        108.96         94.34       102.61 o
  -9   9   2         51.98         77.17        66.94 o
  -7   9   2       3410.36       3167.40        95.16 o
  -5   9   2       8089.40       7891.62       139.72 o
  -3   9   2       6230.87       6109.32        99.84 o
  -1   9   2       4548.74       4525.03       114.06 o
   1   9   2       1643.75       1662.14        92.97 o
   3   9   2        332.20        441.84        55.53 o
   5   9   2       4714.11       4552.39        93.37 o
   7   9   2       9127.46       8819.34       158.71 o
   9   9   2      11847.30      11390.04       192.66 o
  11   9   2      12215.88      12534.72       231.45 o
 -12  10   2       2362.42       2661.57       230.59 o
 -10  10   2       3109.10       3006.17       160.60 o
  -8  10   2       2013.66       1959.04       118.19 o
  -6  10   2        325.12        583.04        91.78 o
  -4  10   2        336.71        292.60        67.07 o
  -2  10   2       2177.96       2115.92        87.70 o
   0  10   2       7039.31       7175.46       145.47 o
   2  10   2      16290.23      16278.73       178.33 o
   4  10   2      15853.67      15929.67       208.59 o
   6  10   2       6847.26       7255.23       123.01 o
   8  10   2       2532.87       2550.81       140.50 o
  10  10   2        767.63        689.02       133.46 o
 -11  11   2        109.43        142.59       184.74 o
  -9  11   2        237.87        402.19       109.85 o
  -7  11   2       1798.48       1535.56       108.02 o
  -5  11   2       4452.24       4464.19       118.48 o
  -3  11   2       5836.53       5769.72       135.00 o
  -1  11   2       3638.48       3570.32       122.01 o
   1  11   2        778.28        785.89        78.42 o
   3  11   2        116.26        132.82        78.54 o
   5  11   2       1773.43       1687.03       108.97 o
   7  11   2       5213.03       5171.13       183.91 o
   9  11   2       8660.75       8766.79       373.30 o
 -10  12   2       2037.57       2169.12       294.40 o
  -8  12   2       1268.94       1236.89       124.23 o
  -6  12   2        574.50        677.94       109.98 o
  -4  12   2          4.76        -13.85        86.15 o
  -2  12   2       1915.70       1754.04        98.15 o
   0  12   2       5678.28       5587.85       141.41 o
   2  12   2       7245.13       7300.37       129.86 o
   4  12   2       7616.66       7385.60       145.66 o
   6  12   2       6186.20       6478.70       196.46 o
  -7  13   2       1276.71       1294.73       154.25 o
  -5  13   2       2575.90       2496.38       171.54 o
  -3  13   2       3607.99       3405.70       137.14 o
  -1  13   2       2559.99       2574.88       130.69 o
   1  13   2        799.85        588.54        97.98 o
   3  13   2          9.74         22.84       100.76 o
   5  13   2       1065.57        977.28       117.73 o
  -2  14   2       1115.64        887.90       268.49 o
   0  14   2       2850.69       2548.40       215.66 o
 -18   0   3       6063.59       6850.55       263.29 o
 -16   0   3      13632.53      13157.41       291.31 o
 -14   0   3      16634.86      15650.16       316.77 o
 -12   0   3       8913.51       9264.97       202.99 o
 -10   0   3         65.97         46.44        54.75 o
  -8   0   3       3176.38       3505.74        72.22 o
  -6   0   3      28299.96      29198.31       340.28 o
  -4   0   3      97320.10      96858.95       833.87 o
  -2   0   3     163858.53     159515.98      1331.81 o
   0   0   3     148193.95     144918.56      1771.43 o
   2   0   3     113581.79     109377.49       960.33 o
   4   0   3     109880.15     110199.93       934.02 o
   6   0   3       8427.23       8618.35       138.62 o
   8   0   3        361.09        454.20        76.45 o
  10   0   3        195.25        317.77        93.37 o
  12   0   3       6615.09       6713.15       189.82 o
  14   0   3      10730.79      10763.44       255.70 o
 -17   1   3        102.53        140.43       112.10 o
 -15   1   3       2862.88       2591.22       182.55 o
 -13   1   3      14255.69      13891.38       184.27 o
 -11   1   3      42866.05      43325.78       327.85 o
  -9   1   3      75723.20      76167.49       467.12 o
  -7   1   3      94112.25      96793.81       625.07 o
  -5   1   3      41542.41      41339.75       274.47 o
  -3   1   3      29869.39      30485.96       189.72 o
  -1   1   3      19495.55      20543.37       160.79 o
   1   1   3      11437.28      11033.93       101.69 o
   3   1   3      32185.01      32893.61       209.47 o
   5   1   3      61490.16      61971.11       382.00 o
   7   1   3      66557.06      68447.98       494.38 o
   9   1   3      38493.33      38749.36       308.46 o
  11   1   3      18554.91      19324.28       197.63 o
  13   1   3       5780.30       5595.36       142.46 o
 -18   2   3       6547.91       6583.91       265.15 o
 -16   2   3      11642.93      11902.03       198.55 o
 -14   2   3      14078.78      13729.14       191.79 o
 -12   2   3       9908.25       9701.91       158.88 o
 -10   2   3        159.01        203.78        42.13 o
  -8   2   3       4376.04       4243.28        56.19 o
  -6   2   3      27673.36      28861.98       200.62 o
  -4   2   3      84623.45      84398.52       542.14 o
  -2   2   3     140611.23     137532.62       814.99 o
   0   2   3     153388.44     146556.02       937.44 o
   2   2   3     105893.11     104606.21       625.07 o
   4   2   3      68365.68      68446.95       418.13 o
   6   2   3      14199.61      13557.68       129.72 o
   8   2   3        206.90        280.32        55.00 o
  10   2   3       1808.34       1754.32        87.55 o
  12   2   3       7399.44       7737.12       140.61 o
  14   2   3       7429.45       7684.11       184.51 o
 -17   3   3         43.67        -19.28       117.78 o
 -15   3   3       2757.00       3139.15       130.93 o
 -13   3   3      16932.29      17244.49       189.92 o
 -11   3   3      39546.88      39301.46       304.69 o
  -9   3   3      52467.94      52435.07       356.17 o
  -7   3   3      74207.55      73924.78       450.23 o
  -5   3   3      57509.42      56164.23       342.91 o
  -3   3   3      27052.36      27304.46       184.69 o
  -1   3   3      11347.40      11997.75        91.69 o
   1   3   3       8018.25       8137.46        69.85 o
   3   3   3      49651.54      51338.00       317.46 o
   5   3   3      44230.25      44402.64       300.77 o
   7   3   3      38500.86      37985.00       294.49 o
   9   3   3      41687.23      42197.07       364.63 o
  11   3   3      23845.64      24474.63       233.84 o
  13   3   3       5382.34       5290.76       161.19 o
 -16   4   3       9714.84      10460.64       197.61 o
 -14   4   3       9625.72       9856.34       176.43 o
 -12   4   3       8565.47       8470.11       128.88 o
 -10   4   3        869.80        906.63        50.65 o
  -8   4   3       3349.91       3355.98        61.87 o
  -6   4   3      23443.69      22608.86       152.12 o
  -4   4   3      71046.66      71006.10       447.85 o
  -2   4   3     110065.09     108099.31       746.25 o
   0   4   3     121629.71     120626.59       768.09 o
   2   4   3      87040.46      83681.12       504.63 o
   4   4   3      41099.69      40067.03       255.98 o
   6   4   3      15966.23      16445.09       202.05 o
   8   4   3        955.86        872.60        61.22 o
  10   4   3       3361.14       3436.42       118.28 o
  12   4   3       6493.05       6511.13       247.82 o
  14   4   3       6364.99       5993.73       380.36 o
 -17   5   3         13.08       -140.75       140.75 o
 -15   5   3       2428.91       2581.10       162.96 o
 -13   5   3      11927.77      11562.63       160.13 o
 -11   5   3      30696.28      30392.64       249.52 o
  -9   5   3      42409.51      43552.13       330.11 o
  -7   5   3      52084.46      49869.46       313.27 o
  -5   5   3      57201.70      57001.09       356.96 o
  -3   5   3      21139.80      22092.67       229.99 o
  -1   5   3        401.84        544.53        32.39 o
   1   5   3       3407.89       3353.53        79.36 o
   3   5   3      19677.56      19626.50       148.94 o
   5   5   3      39298.75      39171.95       273.88 o
   7   5   3      41615.53      42746.60       467.98 o
   9   5   3      30597.41      30108.91       318.51 o
  11   5   3      15761.60      15565.12       228.64 o
  13   5   3       5508.04       5247.73       216.65 o
 -16   6   3       8991.18       8763.04       289.64 o
 -14   6   3       7884.73       7926.29       167.78 o
 -12   6   3       5270.64       5828.58       151.75 o
 -10   6   3       1493.07       1502.59        69.37 o
  -8   6   3       2158.72       2458.38        71.54 o
  -6   6   3      19311.67      18975.52       147.77 o
  -4   6   3      47656.85      47973.34       299.59 o
  -2   6   3      73853.77      71701.69       436.11 o
   0   6   3      84874.36      84744.61       596.45 o
   2   6   3      66817.28      67398.00       482.51 o
   4   6   3      30671.90      30182.92       238.17 o
   6   6   3       8653.06       8746.12       133.20 o
   8   6   3        512.96        402.15        81.01 o
  10   6   3       1023.50       1135.72       108.93 o
  12   6   3       5254.34       5158.11       185.21 o
 -15   7   3       1816.11       1516.77       130.92 o
 -13   7   3       6649.15       6737.19       155.69 o
 -11   7   3      18802.27      18932.89       183.56 o
  -9   7   3      36003.39      37669.47       324.15 o
  -7   7   3      40328.69      40128.62       282.21 o
  -5   7   3      37213.95      37140.37       282.26 o
  -3   7   3      14072.42      13695.28       150.62 o
  -1   7   3         21.43         30.88        39.11 o
   1   7   3       1920.51       1874.94        62.21 o
   3   7   3       8628.03       8262.54       101.34 o
   5   7   3      31904.51      31905.54       320.06 o
   7   7   3      38354.09      38070.08       375.29 o
   9   7   3      19561.97      19431.99       245.65 o
  11   7   3       9022.87       9526.40       201.13 o
 -14   8   3       6958.82       7279.40       205.87 o
 -12   8   3       4009.63       4143.08       142.44 o
 -10   8   3       1239.46       1315.82        74.73 o
  -8   8   3       1202.40       1271.17        84.03 o
  -6   8   3      14649.02      14310.02       176.84 o
  -4   8   3      27970.95      28121.44       249.79 o
  -2   8   3      44898.33      44277.39       331.28 o
   0   8   3      59618.49      59221.09       432.63 o
   2   8   3      43335.03      44384.62       336.17 o
   4   8   3      18299.54      17958.49       168.81 o
   6   8   3       6049.53       5854.09       117.79 o
   8   8   3        595.97        493.33        94.46 o
  10   8   3       1006.16       1028.93       121.23 o
 -13   9   3       5891.69       6234.57       210.74 o
 -11   9   3      13355.00      13423.44       205.92 o
  -9   9   3      21851.01      21582.14       361.49 o
  -7   9   3      26265.20      27147.28       288.38 o
  -5   9   3      19704.93      19938.18       237.33 o
  -3   9   3       9188.33       8760.54       119.88 o
  -1   9   3        895.97       1138.58        65.75 o
   1   9   3       1754.44       1657.69        73.64 o
   3   9   3      10504.17      10738.30       127.79 o
   5   9   3      18281.60      18546.60       217.92 o
   7   9   3      18917.72      19254.18       241.66 o
   9   9   3      14805.94      15148.42       233.94 o
 -12  10   3       3668.76       4137.43       485.17 o
 -10  10   3        706.69        720.33       112.83 o
  -8  10   3        655.68        679.25        97.29 o
  -6  10   3       7981.39       7386.34       171.01 o
  -4  10   3      17422.91      18024.80       191.89 o
  -2  10   3      27806.35      27755.86       258.36 o
   0  10   3      34947.29      34010.18       303.90 o
   2  10   3      25032.05      24233.84       237.00 o
   4  10   3      11482.87      11709.87       206.43 o
   6  10   3       4726.22       4798.21       130.75 o
   8  10   3        268.23        308.29       121.13 o
 -11  11   3       9249.38       9368.22       231.32 o
  -9  11   3      11705.37      12206.79       279.43 o
  -7  11   3      14560.90      14170.15       208.26 o
  -5  11   3      13813.60      14014.44       198.88 o
  -3  11   3       6011.61       6126.46       122.33 o
  -1  11   3        388.26        430.80        77.42 o
   1  11   3       1148.40       1179.13        88.17 o
   3  11   3       6670.80       6491.67       183.86 o
   5  11   3      11021.45      11023.88       168.06 o
   7  11   3      11200.01      11641.06       405.10 o
 -10  12   3        448.69        369.28       137.73 o
  -8  12   3        272.06        200.29       116.47 o
  -6  12   3       3541.25       3312.43       144.18 o
  -4  12   3      10933.72      11333.00       191.50 o
  -2  12   3      17176.92      17309.76       205.81 o
   0  12   3      17124.76      17693.81       208.98 o
   2  12   3      14289.13      14489.44       192.42 o
   4  12   3       8396.50       8721.41       187.57 o
   6  12   3       2230.67       2067.02       158.48 o
  -7  13   3       9220.36       9292.75       250.55 o
  -5  13   3       7027.28       7036.42       183.91 o
  -3  13   3       2959.12       3483.18       156.88 o
  -1  13   3        164.97        319.99       102.71 o
   1  13   3        458.26        459.09       106.61 o
   3  13   3       2910.02       3177.50       150.85 o
 -18   0   4       9938.28       9273.81       281.83 o
 -16   0   4      12207.96      12173.73       276.83 o
 -14   0   4      11189.22      11895.21       308.53 o
 -12   0   4        578.35        498.18        80.38 o
 -10   0   4       2481.59       3084.87       104.70 o
  -8   0   4      10986.56      11428.31       276.43 o
  -6   0   4      31745.42      31732.45       330.62 o
  -4   0   4      46627.64      46455.97       403.23 o
  -2   0   4      81206.52      82738.64       927.02 o
   0   0   4      38508.25      39178.67       405.81 o
   2   0   4       6582.72       6204.98        91.52 o
   4   0   4       2051.11       1798.92        68.44 o
   6   0   4       1812.59       1944.87       122.80 o
   8   0   4       2882.97       3039.33       120.99 o
  10   0   4       3141.96       3136.61       151.02 o
  12   0   4       2678.25       2603.68       174.19 o
 -17   1   4       7374.49       6872.32       173.56 o
 -15   1   4      16159.38      15531.08       210.42 o
 -13   1   4      27242.09      27360.72       372.40 o
 -11   1   4      42835.61      42769.95       329.09 o
  -9   1   4      52865.13      52500.57       355.26 o
  -7   1   4      46231.21      45965.34       309.87 o
  -5   1   4      17897.08      17964.99       146.93 o
  -3   1   4       3364.81       3387.60        40.63 o
  -1   1   4       3416.31       3509.36        41.39 o
   1   1   4      10137.86      10457.75        82.63 o
   3   1   4      16764.14      16944.66       180.85 o
   5   1   4      14804.48      13897.37       135.52 o
   7   1   4        867.17        943.27        61.33 o
   9   1   4       1827.49       1844.95        86.95 o
  11   1   4        291.97        217.58        84.05 o
  13   1   4       3174.70       2978.09       146.22 o
 -18   2   4      11930.02      11872.02       233.88 o
 -16   2   4      12233.02      12037.01       198.84 o
 -14   2   4       7432.52       6945.75       196.83 o
 -12   2   4        381.64        423.07        59.02 o
 -10   2   4        810.44        756.38        47.30 o
  -8   2   4       8237.89       8722.80        86.74 o
  -6   2   4      42497.55      43040.78       289.83 o
  -4   2   4      54087.64      52862.86       323.31 o
  -2   2   4      59479.08      60685.23       368.84 o
   0   2   4      32351.80      32242.20       253.92 o
   2   2   4       4626.36       4511.10        69.99 o
   4   2   4       1562.15       1516.59        52.84 o
   6   2   4        188.77        208.38        48.71 o
   8   2   4       3456.26       3381.71        91.83 o
  10   2   4       5697.73       5863.78       122.28 o
  12   2   4       2452.04       2513.77       127.54 o
 -17   3   4       4924.52       4778.17       169.71 o
 -15   3   4      11719.30      11783.73       220.16 o
 -13   3   4      27007.08      25929.00       280.22 o
 -11   3   4      44933.64      44500.38       358.32 o
  -9   3   4      43199.05      44782.84       310.18 o
  -7   3   4      34249.25      33953.09       310.10 o
  -5   3   4      15540.06      14878.74       105.83 o
  -3   3   4       2861.05       2911.33        45.25 o
  -1   3   4       2099.06       2311.46        43.49 o
   1   3   4      12280.90      11876.95        92.55 o
   3   3   4      11259.43      10999.19        92.00 o
   5   3   4      10568.08      10535.31       192.75 o
   7   3   4       6037.73       5717.19       110.42 o
   9   3   4        676.05        842.84        75.31 o
  11   3   4        406.41        303.15       112.40 o
  13   3   4       1137.83       1029.67       146.36 o
 -16   4   4       9873.39       9748.33       280.52 o
 -14   4   4       4906.58       4467.92       136.64 o
 -12   4   4        641.52        728.35        61.91 o
 -10   4   4        625.46        707.58        51.39 o
  -8   4   4       7352.70       7289.91        82.64 o
  -6   4   4      36127.42      36269.71       267.71 o
  -4   4   4      49231.11      51289.56       340.48 o
  -2   4   4      37401.17      38315.28       304.73 o
   0   4   4      24934.94      24930.15       177.91 o
   2   4   4       7469.61       7167.95        76.11 o
   4   4   4        936.59        976.20        49.74 o
   6   4   4        207.34        205.59        55.43 o
   8   4   4       3690.22       3663.00       122.66 o
  10   4   4       5779.12       5624.57       157.20 o
  12   4   4       2567.37       2758.13       163.80 o
 -17   5   4       3350.87       3197.15       193.42 o
 -15   5   4      10565.62      10847.34       193.01 o
 -13   5   4      22056.11      21984.83       237.09 o
 -11   5   4      35150.94      34679.06       258.47 o
  -9   5   4      35294.96      34348.62       249.34 o
  -7   5   4      27288.23      27143.81       198.95 o
  -5   5   4      10526.01      11140.12        90.06 o
  -3   5   4        501.47        567.93        38.79 o
  -1   5   4       1178.72       1213.91        43.62 o
   1   5   4       7996.08       7653.04        78.67 o
   3   5   4      11746.51      11579.39       117.75 o
   5   5   4       8870.20       9532.93       134.80 o
   7   5   4       5118.33       5153.71       126.34 o
   9   5   4        477.29        582.95        98.34 o
  11   5   4        310.26        177.34       121.05 o
 -16   6   4       6434.94       7020.13       262.17 o
 -14   6   4       5109.71       5518.33       182.38 o
 -12   6   4       1817.73       1783.16        83.47 o
 -10   6   4       1706.20       1977.93        75.63 o
  -8   6   4      11393.06      11127.09       110.07 o
  -6   6   4      21165.53      20421.99       172.62 o
  -4   6   4      31510.47      33605.44       280.98 o
  -2   6   4      24865.10      24669.87       197.25 o
   0   6   4      18194.16      18341.76       172.87 o
   2   6   4      10924.73      11015.92       115.26 o
   4   6   4        349.71        409.06        49.50 o
   6   6   4       2266.01       2310.64       106.82 o
   8   6   4       2544.91       2555.72       121.58 o
  10   6   4       2208.35       2123.07       139.77 o
  12   6   4       2886.94       2654.29       376.83 o
 -15   7   4      10076.42      10634.19       244.14 o
 -13   7   4      17625.72      17800.25       429.15 o
 -11   7   4      22357.60      23340.38       271.83 o
  -9   7   4      24547.56      24028.53       208.70 o
  -7   7   4      18100.62      17635.03       179.74 o
  -5   7   4       7462.86       7658.24       106.76 o
  -3   7   4        332.88        400.94        44.84 o
  -1   7   4       1618.62       1591.45        63.68 o
   1   7   4       6018.39       6415.06       116.63 o
   3   7   4       8884.88       8950.04       131.43 o
   5   7   4       7268.73       6847.56       116.01 o
   7   7   4       3584.50       3468.98       133.94 o
   9   7   4        520.00        489.13       108.72 o
  11   7   4        163.63        213.78       130.30 o
 -14   8   4       3074.64       2969.91       190.74 o
 -12   8   4       1051.24       1114.92       106.05 o
 -10   8   4       1040.06       1056.97        83.95 o
  -8   8   4      10016.04      10167.61       156.53 o
  -6   8   4      13839.02      13678.13       223.43 o
  -4   8   4      17712.18      17098.69       174.54 o
  -2   8   4      20474.28      20319.12       177.42 o
   0   8   4      13653.62      14271.20       265.95 o
   2   8   4       5009.46       4877.54       114.63 o
   4   8   4         79.45         64.17        60.52 o
   6   8   4       1341.15       1245.78        96.99 o
   8   8   4       1977.38       1742.62       115.77 o
  10   8   4       2316.76       2338.22       191.05 o
 -13   9   4      14159.77      14408.25       269.84 o
 -11   9   4      15467.71      15921.35       263.70 o
  -9   9   4      14728.02      14606.83       204.38 o
  -7   9   4      10463.75      10375.15       161.21 o
  -5   9   4       4376.32       4307.61       116.12 o
  -3   9   4        364.26        324.77        63.20 o
  -1   9   4       2051.03       1648.57        75.30 o
   1   9   4       5544.06       5517.09       136.23 o
   3   9   4       4938.92       5035.84       102.26 o
   5   9   4       5311.95       5063.91       122.88 o
   7   9   4       3696.22       3413.39       147.35 o
   9   9   4        193.41        182.24       128.13 o
 -12  10   4         51.75         73.68       139.39 o
 -10  10   4        280.54        243.13       107.13 o
  -8  10   4       4026.00       4020.09       135.57 o
  -6  10   4      11630.97      11535.49       177.40 o
  -4  10   4      13995.83      13712.31       202.26 o
  -2  10   4      12432.00      12064.45       175.82 o
   0  10   4       7409.66       7834.46       129.80 o
   2  10   4       1893.07       1766.03        84.87 o
   4  10   4         45.06          8.75        76.76 o
   6  10   4        368.22        411.78       110.70 o
   8  10   4       1786.21       1630.66       135.28 o
 -11  11   4      10603.53      10888.18       269.63 o
  -9  11   4       8995.99       8885.36       254.28 o
  -7  11   4       6008.87       5877.99       154.64 o
  -5  11   4       2015.30       1979.07       124.07 o
  -3  11   4         45.67         50.45        85.83 o
  -1  11   4       1081.32       1012.79        85.60 o
   1  11   4       3506.80       3242.28       116.37 o
   3  11   4       4668.32       4795.00       156.84 o
   5  11   4       3890.46       3996.40       160.69 o
  -8  12   4       2627.85       2448.61       152.21 o
  -6  12   4       6715.56       6632.60       170.85 o
  -4  12   4       9127.50       9171.14       181.79 o
  -2  12   4       6707.62       6561.13       162.83 o
   0  12   4       3875.20       3887.95       135.83 o
   2  12   4       1471.47       1375.80       108.66 o
   4  12   4         16.25         10.45       111.51 o
  -5  13   4        881.43        937.91       130.86 o
  -3  13   4         23.25          3.70       116.51 o
  -1  13   4        741.13        720.87       160.17 o
   1  13   4       2180.24       2299.21       127.96 o
 -18   0   5        479.01        248.85       378.01 o
 -16   0   5         66.65        126.61       136.07 o
 -14   0   5         71.88        218.60       112.98 o
 -12   0   5       1542.48       1776.68       114.06 o
 -10   0   5       4744.28       4299.53       111.54 o
  -8   0   5       3944.08       3852.29        97.13 o
  -6   0   5        166.51        225.29        38.18 o
  -4   0   5       2320.64       2290.12        59.97 o
  -2   0   5      13185.86      13629.46       144.11 o
   0   0   5      31682.07      30493.04       282.10 o
   2   0   5      20598.70      20987.37       211.41 o
   4   0   5      25764.56      24853.67       289.52 o
   6   0   5      14958.51      14656.50       210.59 o
   8   0   5       3838.84       3930.10       146.87 o
  10   0   5       2983.10       2745.67       171.09 o
  12   0   5        885.06       1062.75       160.87 o
 -17   1   5       3016.65       3044.47       258.69 o
 -15   1   5       4659.77       4618.47       171.67 o
 -13   1   5       2632.27       2968.14       108.84 o
 -11   1   5         31.95          5.30        51.17 o
  -9   1   5         21.50        135.84        62.79 o
  -7   1   5       4555.92       4452.35        59.34 o
  -5   1   5      14785.70      14625.66       123.18 o
  -3   1   5       8833.23       9060.52        75.77 o
  -1   1   5       6542.63       6445.06        63.89 o
   1   1   5        216.17        277.18        30.30 o
   3   1   5       1408.88       1420.26        48.91 o
   5   1   5       7697.85       7502.79        99.64 o
   7   1   5      15929.39      15633.84       162.03 o
   9   1   5      16081.60      16054.94       178.75 o
  11   1   5      18313.57      18526.95       286.57 o
 -18   2   5        571.74        453.85       123.69 o
 -16   2   5         21.07         86.38        98.42 o
 -14   2   5         87.11        -42.75        80.43 o
 -12   2   5       2588.60       2510.15        82.16 o
 -10   2   5       4812.53       4796.60        85.71 o
  -8   2   5       2162.96       2233.98        60.65 o
  -6   2   5         97.60        190.18        48.59 o
  -4   2   5       1001.62       1001.98        36.11 o
  -2   2   5       8894.59       8955.53        75.13 o
   0   2   5      31670.18      31889.08       214.09 o
   2   2   5      23994.80      23400.80       163.38 o
   4   2   5      19803.93      18616.37       354.80 o
   6   2   5      16618.16      15872.97       210.13 o
   8   2   5       5654.01       5752.20       138.33 o
  10   2   5        778.71        755.35        99.03 o
  12   2   5        825.19        875.79       145.20 o
 -17   3   5       3804.84       3910.84       164.12 o
 -15   3   5       2868.18       2671.52       135.71 o
 -13   3   5       1589.55       1449.37        87.42 o
 -11   3   5        426.40        665.66        58.53 o
  -9   3   5         72.50         73.33        40.46 o
  -7   3   5       5629.73       6162.00        73.58 o
  -5   3   5      19900.67      20229.16       151.74 o
  -3   3   5       6475.78       6407.29        69.90 o
  -1   3   5       2529.45       2404.88        56.22 o
   1   3   5        588.33        608.06        38.31 o
   3   3   5        781.43        700.01        44.11 o
   5   3   5       5020.82       4943.85        97.77 o
   7   3   5      14352.95      14038.43       168.73 o
   9   3   5      20367.42      20995.94       268.09 o
  11   3   5      15128.53      15612.26       253.48 o
 -16   4   5        131.62          3.09       107.51 o
 -14   4   5        247.81        199.05        92.06 o
 -12   4   5       3152.63       2778.62        93.32 o
 -10   4   5       4223.97       4676.52        85.65 o
  -8   4   5       1714.45       1821.58        71.50 o
  -6   4   5        148.57        143.23        34.81 o
  -4   4   5       1396.29       1402.46        47.39 o
  -2   4   5       6911.07       6763.04        79.47 o
   0   4   5      19429.84      18881.70       146.82 o
   2   4   5      24453.10      23647.77       194.44 o
   4   4   5      18114.27      18832.61       168.01 o
   6   4   5      14312.08      14544.64       355.92 o
   8   4   5       5613.03       5368.35       179.23 o
  10   4   5        114.44         16.97       117.72 o
 -17   5   5       2668.50       2739.37       165.01 o
 -15   5   5       2738.57       2519.04       141.55 o
 -13   5   5       2812.59       2573.09       103.36 o
 -11   5   5        302.05        362.20        57.67 o
  -9   5   5        881.33        990.75        52.34 o
  -7   5   5       3012.21       2834.04        89.18 o
  -5   5   5       8248.60       8998.11        98.99 o
  -3   5   5       7940.11       8306.66        84.20 o
  -1   5   5       3983.13       3651.40        64.06 o
   1   5   5       1227.47       1309.80        61.74 o
   3   5   5        584.19        568.22        55.56 o
   5   5   5       6240.49       5853.34       126.25 o
   7   5   5      11575.37      11603.72       182.71 o
   9   5   5      13836.79      13805.79       219.27 o
  11   5   5      12392.97      12083.75       418.61 o
 -16   6   5          7.23         53.33       141.46 o
 -14   6   5        818.23        771.86       107.47 o
 -12   6   5       1404.35       1310.20        79.18 o
 -10   6   5       2541.42       2376.89        85.82 o
  -8   6   5       2836.44       2756.65        77.02 o
  -6   6   5        562.58        770.55        49.44 o
  -4   6   5       1819.22       1771.25        61.28 o
  -2   6   5       6288.59       6569.00        88.50 o
   0   6   5       9234.10       9211.06       163.97 o
   2   6   5      19218.62      19806.65       176.90 o
   4   6   5      19755.63      19614.60       199.28 o
   6   6   5       9515.92       9283.00       158.86 o
   8   6   5       3243.72       3114.85       143.68 o
  10   6   5        440.34        262.92       124.54 o
 -15   7   5       2536.53       2855.29       218.95 o
 -13   7   5       3103.36       2938.01       140.34 o
 -11   7   5        238.28        213.22        80.58 o
  -9   7   5       2638.63       2687.97        89.52 o
  -7   7   5       2235.93       1949.28        74.18 o
  -5   7   5       2029.02       2211.22        81.30 o
  -3   7   5       8037.56       8228.55       103.20 o
  -1   7   5       6645.25       6568.61        93.45 o
   1   7   5        800.56        921.49        57.58 o
   3   7   5        690.55        794.07        63.55 o
   5   7   5       4841.82       4582.47       126.90 o
   7   7   5       7709.46       7627.70       168.16 o
   9   7   5       8630.35       8922.78       199.45 o
 -14   8   5       1207.35       1250.76       281.44 o
 -12   8   5       1256.00       1194.42       101.47 o
 -10   8   5       1452.17       1544.66       100.05 o
  -8   8   5       2485.52       2458.30        96.81 o
  -6   8   5        776.01        906.84        70.43 o
  -4   8   5        616.61        581.40        62.42 o
  -2   8   5       4522.23       4432.91        87.94 o
   0   8   5       7885.97       7884.55       149.21 o
   2   8   5      11668.35      12193.50       140.42 o
   4   8   5      13192.72      12838.09       181.35 o
   6   8   5       8401.67       8195.92       170.50 o
   8   8   5       2646.51       2614.20       146.85 o
 -13   9   5        957.66        903.76       142.64 o
 -11   9   5        362.41        166.93       126.12 o
  -9   9   5        327.54        433.82        93.77 o
  -7   9   5       2617.10       2516.74       131.15 o
  -5   9   5       3161.65       3122.63       114.59 o
  -3   9   5       5334.84       5492.21       123.86 o
  -1   9   5       4625.44       4748.32        97.01 o
   1   9   5        456.48        528.38        69.55 o
   3   9   5        313.09        290.06        74.00 o
   5   9   5       1704.58       1697.10       113.68 o
   7   9   5       5066.48       4716.30       174.92 o
 -12  10   5       1802.00       1468.77       137.95 o
 -10  10   5       1485.48       1537.23       121.70 o
  -8  10   5       1515.62       1459.17       109.00 o
  -6  10   5        489.04        508.68        92.28 o
  -4  10   5        132.82         73.28        82.95 o
  -2  10   5       2012.17       2022.18       113.53 o
   0  10   5       5947.57       5826.07       113.72 o
   2  10   5       8299.03       8548.36       137.56 o
   4  10   5       7861.74       8022.53       159.46 o
   6  10   5       5949.44       5859.30       210.99 o
 -11  11   5        122.92         24.25       133.56 o
  -9  11   5         19.53        -48.12       114.16 o
  -7  11   5       1643.76       1471.43       115.04 o
  -5  11   5       4229.65       4087.59       143.28 o
  -3  11   5       3486.95       3553.24       138.21 o
  -1  11   5       1881.15       2055.95       123.25 o
   1  11   5        639.90        514.54        96.49 o
   3  11   5         12.36        101.49       103.01 o
   5  11   5       1025.94        996.65       132.73 o
  -8  12   5       1222.27       1085.22       129.32 o
  -6  12   5        351.35        285.34       115.72 o
  -4  12   5         66.98         98.59       113.83 o
  -2  12   5       1022.78       1030.52       117.44 o
   0  12   5       2894.32       3097.62       153.37 o
   2  12   5       5680.55       5474.33       163.37 o
  -3  13   5       2631.14       3021.70       317.95 o
 -18   0   6       5493.03       5933.83       266.32 o
 -16   0   6       8163.03       8684.48       275.56 o
 -14   0   6      12624.61      13125.22       223.36 o
 -12   0   6       6307.13       5658.62       143.18 o
 -10   0   6         55.23         70.13        78.15 o
  -8   0   6       3179.19       2618.37        96.19 o
  -6   0   6      27045.04      27480.02       308.81 o
  -4   0   6      51468.91      52429.23       677.33 o
  -2   0   6      74396.62      73806.43       640.62 o
   0   0   6      84992.47      82799.01       717.94 o
   2   0   6      52911.35      54249.69       488.90 o
   4   0   6      25498.39      25855.57       384.28 o
   6   0   6       6007.76       6098.63       152.01 o
   8   0   6        820.65        772.34       122.38 o
  10   0   6       1921.39       2104.66       236.70 o
 -17   1   6        118.92        141.29       110.13 o
 -15   1   6       3165.18       2988.24       128.42 o
 -13   1   6      12473.46      12725.08       155.71 o
 -11   1   6      34203.40      34370.90       278.85 o
  -9   1   6      50608.38      48445.96       364.57 o
  -7   1   6      53804.04      54252.33       367.98 o
  -5   1   6      34697.17      35026.95       244.56 o
  -3   1   6      15065.95      15177.88       115.78 o
  -1   1   6        253.87        357.90        42.94 o
   1   1   6       3718.87       3523.86        62.08 o
   3   1   6      10797.42      10895.84       140.61 o
   5   1   6      36320.36      35705.61       315.60 o
   7   1   6      32328.08      32953.83       309.30 o
   9   1   6      18909.92      19765.49       356.02 o
  11   1   6      10516.05      10694.93       312.25 o
 -18   2   6       6197.76       6106.06       190.73 o
 -16   2   6       8079.99       8175.82       175.21 o
 -14   2   6       9274.58       9072.96       134.95 o
 -12   2   6       6087.05       6028.78       104.62 o
 -10   2   6        520.27        614.93        54.39 o
  -8   2   6       3052.13       3266.71        70.39 o
  -6   2   6      32851.78      33484.58       237.02 o
  -4   2   6      50184.41      48582.14       328.34 o
  -2   2   6      55969.42      54927.38       369.47 o
   0   2   6      75874.13      76340.79       504.67 o
   2   2   6      56682.84      57569.99       392.15 o
   4   2   6      26539.56      26865.56       246.81 o
   6   2   6       5733.14       5781.23       157.16 o
   8   2   6        116.37         -4.88        89.10 o
  10   2   6       1792.60       1689.68       140.96 o
 -17   3   6          7.60       -101.83       114.94 o
 -15   3   6       2303.58       2188.95       131.33 o
 -13   3   6      13614.67      13037.77       215.82 o
 -11   3   6      33647.59      33047.71       529.09 o
  -9   3   6      39791.42      41294.88       319.32 o
  -7   3   6      41553.39      39846.16       278.56 o
  -5   3   6      33890.43      32757.69       253.01 o
  -3   3   6      16783.33      17169.25       150.07 o
  -1   3   6        531.87        570.88        42.04 o
   1   3   6       5630.50       5522.71        92.45 o
   3   3   6      12178.27      12067.14       128.77 o
   5   3   6      25918.49      26007.38       247.82 o
   7   3   6      31570.60      32235.64       346.68 o
   9   3   6      17113.32      17317.61       255.51 o
 -16   4   6       7797.00       7729.62       182.37 o
 -14   4   6       7432.31       6931.02       131.08 o
 -12   4   6       5462.43       5894.90       108.24 o
 -10   4   6        495.46        640.29        64.81 o
  -8   4   6       2672.31       3080.64        81.11 o
  -6   4   6      23287.42      23010.50       192.87 o
  -4   4   6      43835.44      43172.05       324.09 o
  -2   4   6      48585.39      47546.31       325.65 o
   0   4   6      61404.11      60750.21       409.61 o
   2   4   6      49135.75      49354.45       354.56 o
   4   4   6      21858.60      21743.87       282.59 o
   6   4   6       4894.07       4453.01       134.83 o
   8   4   6          2.04         77.09       110.93 o
  10   4   6       1419.48       1483.55       144.34 o
 -17   5   6         25.10        -56.24       191.81 o
 -15   5   6       2441.46       2700.35       171.11 o
 -13   5   6      10131.02       9697.25       220.31 o
 -11   5   6      23581.38      23613.95       236.59 o
  -9   5   6      33433.04      33568.42       276.13 o
  -7   5   6      36309.01      36316.80       304.92 o
  -5   5   6      25404.45      26481.89       216.82 o
  -3   5   6       9702.78       9436.73       102.63 o
  -1   5   6       1397.08       1401.58        65.35 o
   1   5   6       2952.13       2843.95        80.91 o
   3   5   6      16130.79      16006.01       177.52 o
   5   5   6      19861.44      19977.61       242.03 o
   7   5   6      19879.02      19988.62       277.33 o
   9   5   6      15768.16      15726.24       250.47 o
 -16   6   6       7057.39       7451.43       224.67 o
 -14   6   6       7894.58       7630.24       173.58 o
 -12   6   6       4194.43       4167.14       125.31 o
 -10   6   6         37.76         -1.06        62.82 o
  -8   6   6       2427.10       2314.45        81.61 o
  -6   6   6       7309.48       7094.26       122.99 o
  -4   6   6      31636.86      32772.76       288.71 o
  -2   6   6      54413.61      53080.84       458.81 o
   0   6   6      45032.79      44932.29       421.66 o
   2   6   6      29204.61      29787.24       308.43 o
   4   6   6      15082.15      15234.07       231.84 o
   6   6   6       4571.98       4395.69       142.65 o
   8   6   6        121.90        196.79       119.86 o
 -15   7   6       2437.64       2323.87       210.55 o
 -13   7   6       6290.17       6291.09       153.50 o
 -11   7   6      13375.67      13457.51       233.87 o
  -9   7   6      26461.34      25936.88       228.08 o
  -7   7   6      30196.62      30528.68       314.81 o
  -5   7   6      18139.29      18474.23       200.64 o
  -3   7   6       5599.57       5113.68       129.48 o
  -1   7   6        952.17       1042.20        63.15 o
   1   7   6       1328.21       1432.22        71.72 o
   3   7   6      12954.00      12387.01       184.05 o
   5   7   6      16195.96      15829.60       355.24 o
   7   7   6      12980.37      13093.23       219.73 o
 -14   8   6       5147.68       4532.41       206.80 o
 -12   8   6       3000.96       3051.63       152.52 o
 -10   8   6        161.08        183.36        93.17 o
  -8   8   6       1653.28       1399.05        87.92 o
  -6   8   6       5630.87       5513.54       113.18 o
  -4   8   6      19761.18      20124.53       261.38 o
  -2   8   6      39048.49      38767.69       339.93 o
   0   8   6      29964.36      30780.20       261.47 o
   2   8   6      17944.38      17543.22       183.21 o
   4   8   6      11955.16      11991.79       193.18 o
   6   8   6       3584.06       3933.45       161.02 o
 -13   9   6       4992.73       4544.49       211.60 o
 -11   9   6       9721.60       9596.34       200.57 o
  -9   9   6      16431.79      16561.54       228.11 o
  -7   9   6      18841.90      18841.23       239.60 o
  -5   9   6      12287.87      12632.29       165.11 o
  -3   9   6       5062.37       5095.67       115.76 o
  -1   9   6        339.91        321.43        78.57 o
   1   9   6       1504.53       1519.77        82.10 o
   3   9   6       6581.02       6114.88       142.48 o
   5   9   6      10517.36       9692.00       241.02 o
 -12  10   6       1826.85       1822.78       139.07 o
 -10  10   6        762.15        615.17       119.00 o
  -8  10   6        494.52        451.88       109.37 o
  -6  10   6       7150.00       7041.72       160.05 o
  -4  10   6      13273.20      13684.10       204.15 o
  -2  10   6      17410.21      17189.84       202.43 o
   0  10   6      18127.85      17824.33       208.16 o
   2  10   6      14730.60      14763.35       183.80 o
   4  10   6       8579.45       8775.37       435.21 o
  -9  11   6       9923.46      10740.68       215.06 o
  -7  11   6      10596.79      10936.36       205.93 o
  -5  11   6       7634.84       7937.58       179.29 o
  -3  11   6       3599.61       3839.74       150.90 o
  -1  11   6        294.82        364.15       108.65 o
   1  11   6       1164.38       1133.91       122.41 o
   3  11   6       4452.23       4406.41       253.99 o
  -6  12   6       3116.95       2548.14       204.35 o
  -4  12   6       7802.41       7895.06       193.17 o
  -2  12   6      10358.90      10121.27       205.37 o
   0  12   6      11360.66      11661.16       327.22 o
 -18   0   7      13153.73      12507.35       320.03 o
 -16   0   7       8529.03       8404.21       458.08 o
 -14   0   7       4608.45       4187.40       157.80 o
 -12   0   7       1110.37        913.41        99.85 o
 -10   0   7        998.29        765.32        80.56 o
  -8   0   7      12212.91      12668.79       184.33 o
  -6   0   7      22249.65      23232.99       275.01 o
  -4   0   7      23305.73      23748.75       321.21 o
  -2   0   7      29140.67      27859.16       275.40 o
   0   0   7      18482.72      18653.00       317.84 o
   2   0   7       7713.61       7748.76       161.24 o
   4   0   7         59.09          5.44       114.80 o
   6   0   7       2723.84       2414.62       264.96 o
   8   0   7       1031.33       1072.55       175.05 o
 -17   1   7       3443.22       3569.11       162.44 o
 -15   1   7      11815.97      12258.97       201.84 o
 -13   1   7      30490.17      29812.71       259.41 o
 -11   1   7      29318.02      28535.39       348.09 o
  -9   1   7      26270.85      27165.21       226.86 o
  -7   1   7      25775.50      25624.47       211.28 o
  -5   1   7       9929.44       9669.42       114.91 o
  -3   1   7       1129.21       1177.33        56.28 o
  -1   1   7       2508.58       2532.83        66.42 o
   1   1   7       7235.27       7688.71        98.80 o
   3   1   7       7521.40       7755.97       130.28 o
   5   1   7       6719.52       6777.06       133.80 o
   7   1   7       3197.04       3125.10       145.94 o
   9   1   7        642.49        519.56       131.48 o
 -18   2   7      12319.81      12250.87       322.45 o
 -16   2   7       9138.06       9308.85       184.20 o
 -14   2   7       4281.68       4200.32       112.54 o
 -12   2   7        575.42        429.79        65.99 o
 -10   2   7        967.38       1095.30        66.46 o
  -8   2   7       9069.78       8725.16        97.34 o
  -6   2   7      21251.62      20034.91       192.31 o
  -4   2   7      26920.06      27822.47       225.43 o
  -2   2   7      29231.26      29198.40       218.02 o
   0   2   7      14069.92      13853.10       130.51 o
   2   2   7       5190.70       5099.09        87.16 o
   4   2   7        422.41        384.64        72.79 o
   6   2   7       1896.66       1975.05       109.24 o
   8   2   7       1911.91       1992.47       154.67 o
 -17   3   7       3956.83       3831.40       173.57 o
 -15   3   7       9907.67      10162.55       168.08 o
 -13   3   7      22892.77      23484.33       221.13 o
 -11   3   7      31074.18      32568.30       301.60 o
  -9   3   7      27545.29      26360.23       298.16 o
  -7   3   7      18159.49      17443.50       178.92 o
  -5   3   7       6123.98       6708.65        93.25 o
  -3   3   7       1894.31       1942.53        67.09 o
  -1   3   7        939.72       1062.90        63.91 o
   1   3   7       9182.46       9360.21       109.58 o
   3   3   7       9372.48       9629.46       179.79 o
   5   3   7       5451.87       5198.66       145.91 o
   7   3   7       1786.45       1803.47       135.64 o
   9   3   7        371.32        224.04       155.75 o
 -16   4   7       8413.66       8171.98       329.63 o
 -14   4   7       3873.56       3858.46       131.66 o
 -12   4   7        224.68        247.57        80.43 o
 -10   4   7        906.57       1339.09        83.74 o
  -8   4   7       5913.13       6078.86       127.12 o
  -6   4   7      18818.50      17691.68       163.28 o
  -4   4   7      26049.00      26877.95       221.76 o
  -2   4   7      24450.14      24111.00       189.14 o
   0   4   7      11765.64      11682.92       131.65 o
   2   4   7       2641.93       2514.24        92.71 o
   4   4   7        455.59        341.95        90.24 o
   6   4   7        549.20        372.05       110.04 o
   8   4   7       2773.44       2806.28       163.98 o
 -15   5   7       9676.53       9807.41       200.56 o
 -13   5   7      16682.02      17058.84       210.91 o
 -11   5   7      23343.21      23663.94       241.45 o
  -9   5   7      22225.04      21905.22       222.48 o
  -7   5   7      17493.71      17466.72       221.12 o
  -5   5   7       5598.06       5800.10        94.02 o
  -3   5   7        113.09         82.47        59.10 o
  -1   5   7       1202.13       1110.05        66.63 o
   1   5   7       5248.87       5391.23       104.28 o
   3   5   7       7067.20       7276.43       149.36 o
   5   5   7       5268.33       4984.46       150.58 o
   7   5   7       2193.33       2287.02       149.08 o
 -16   6   7       5716.17       6095.81       287.64 o
 -14   6   7       3729.56       3720.09       205.28 o
 -12   6   7        560.38        695.37        88.98 o
 -10   6   7       1086.82       1286.37        90.01 o
  -8   6   7       6739.66       6598.61       107.74 o
  -6   6   7      15008.51      15414.47       193.65 o
  -4   6   7      17798.97      16985.90       181.83 o
  -2   6   7      16034.46      15062.95       170.40 o
   0   6   7      11573.67      11946.65       142.19 o
   2   6   7       2106.49       2181.83       103.85 o
   4   6   7         13.78        -33.10        95.38 o
   6   6   7        202.24        261.60       112.82 o
 -15   7   7       7846.38       8035.82       275.43 o
 -13   7   7      11672.22      11680.79       184.90 o
 -11   7   7      16554.29      17342.20       209.18 o
  -9   7   7      16310.51      16383.24       198.72 o
  -7   7   7      13120.54      13207.87       166.49 o
  -5   7   7       4837.22       4458.20       104.54 o
  -3   7   7        105.38         88.64        67.66 o
  -1   7   7       1796.68       1584.14       101.57 o
   1   7   7       2376.46       2518.90       100.68 o
   3   7   7       4950.89       4744.45       146.80 o
   5   7   7       5462.11       5392.87       166.50 o
 -14   8   7       2780.21       2859.83       212.76 o
 -12   8   7        307.27        496.12       140.96 o
 -10   8   7        924.48       1131.91        96.79 o
  -8   8   7       5224.88       5134.84       126.55 o
  -6   8   7      10366.85      10500.49       235.16 o
  -4   8   7      13524.94      13303.71       171.31 o
  -2   8   7      10985.33      10440.17       151.97 o
   0   8   7       6590.97       6429.28       131.20 o
   2   8   7       1967.49       1712.69       106.40 o
   4   8   7         27.36         27.35       109.52 o
 -13   9   7       7811.10       8518.83       394.49 o
 -11   9   7      12925.22      13650.26       270.70 o
  -9   9   7      13253.93      13070.45       214.79 o
  -7   9   7       5397.06       5221.24       129.22 o
  -5   9   7       1621.16       1573.85        94.89 o
  -3   9   7        104.09        115.36        85.63 o
  -1   9   7        929.02        806.96        91.74 o
   1   9   7       3035.97       3218.34       131.32 o
   3   9   7       4864.79       4790.78       168.38 o
 -10  10   7        668.65        813.31       134.36 o
  -8  10   7       2997.15       3002.41       186.97 o
  -6  10   7       6538.74       6338.42       172.00 o
  -4  10   7       9759.11      10103.11       192.93 o
  -2  10   7       8341.47       7938.72       157.65 o
   0  10   7       3294.28       3071.66       137.73 o
   2  10   7        920.68        845.84       121.74 o
  -9  11   7       7787.00       7124.42       390.96 o
  -7  11   7       3445.28       3404.38       175.51 o
  -5  11   7        647.11        562.98       123.00 o
  -3  11   7         88.43         35.82       117.47 o
  -1  11   7        559.46        369.42       127.58 o
 -16   0   8        159.66        184.64       154.21 o
 -14   0   8        496.00        347.68       115.77 o
 -12   0   8       1629.35       1422.45       104.15 o
 -10   0   8        292.72        170.10        85.92 o
  -8   0   8       2044.72       2312.65       113.90 o
  -6   0   8       1695.05       1094.05       118.22 o
  -4   0   8       1384.58       1519.60       119.97 o
  -2   0   8       7519.07       7537.56       163.99 o
   0   0   8       9159.32       8815.20       281.39 o
   2   0   8       8589.02       9218.48       239.18 o
   4   0   8      12174.09      11602.55       276.23 o
   6   0   8       7516.90       7635.46       593.51 o
 -17   1   8       2541.23       2313.49       144.97 o
 -15   1   8       1538.84       1586.13       101.12 o
 -13   1   8       1883.39       1924.67        94.74 o
 -11   1   8        683.41        912.00        67.72 o
  -9   1   8        307.15        221.18        66.65 o
  -7   1   8       3277.56       3544.15        92.30 o
  -5   1   8       2700.43       2559.07        94.78 o
  -3   1   8       4553.19       4146.68        88.30 o
  -1   1   8       5675.26       5648.60       137.13 o
   1   1   8        227.62        252.39        69.81 o
   3   1   8        794.05        912.51        96.09 o
   5   1   8       3881.79       3972.52       151.42 o
   7   1   8       5501.37       5778.65       188.30 o
 -16   2   8        121.02        149.06       130.79 o
 -14   2   8        256.26        235.32        94.81 o
 -12   2   8       1628.10       1519.16        90.36 o
 -10   2   8        869.84        921.64        75.14 o
  -8   2   8       1521.89       1377.03        79.43 o
  -6   2   8        622.61        670.42        62.76 o
  -4   2   8        778.55        880.10        60.98 o
  -2   2   8       4369.30       4622.39        86.19 o
   0   2   8      10028.91       9924.07       118.50 o
   2   2   8      11347.82      11397.07       156.31 o
   4   2   8      10614.75      10743.43       234.14 o
   6   2   8       5791.77       5933.50       228.67 o
 -17   3   8       2397.13       2380.66       210.85 o
 -15   3   8       1868.15       1752.63       112.88 o
 -13   3   8       1368.21       1570.52        96.65 o
 -11   3   8        321.31        410.89        76.19 o
  -9   3   8         54.82         63.48        64.74 o
  -7   3   8       2043.34       1780.84        82.46 o
  -5   3   8       4726.90       4669.91        90.54 o
  -3   3   8       5426.36       5960.23        99.24 o
  -1   3   8       3272.34       3094.86        87.62 o
   1   3   8         83.46        104.58        63.40 o
   3   3   8        319.18        360.23        95.70 o
   5   3   8       1748.89       1694.61       122.64 o
   7   3   8       6424.52       5970.30       238.83 o
 -16   4   8         25.64       -139.23       139.23 o
 -14   4   8        117.36        212.30        99.46 o
 -12   4   8       1258.45       1339.84        92.45 o
 -10   4   8       1990.84       1922.55       111.64 o
  -8   4   8       1304.52        997.97        99.09 o
  -6   4   8        150.76        286.47        60.56 o
  -4   4   8        574.41        484.88        61.27 o
  -2   4   8       2447.62       2701.11       103.57 o
   0   4   8       8444.89       8269.96       135.03 o
   2   4   8      11886.30      11851.15       246.80 o
   4   4   8       8420.11       8212.90       181.69 o
   6   4   8       4865.43       4959.39       178.40 o
 -15   5   8       2145.78       2251.23       182.02 o
 -13   5   8       1368.88       1330.09       103.13 o
 -11   5   8        154.86        113.52        82.45 o
  -9   5   8         74.18        196.34        74.78 o
  -7   5   8       1588.15       1469.36        77.55 o
  -5   5   8       4966.73       5028.88       112.25 o
  -3   5   8       3877.45       3975.42       107.64 o
  -1   5   8       2263.48       2035.67        95.95 o
   1   5   8        406.59        437.74        82.79 o
   3   5   8        299.17        175.21        99.23 o
   5   5   8       1528.34       1722.13       130.71 o
 -14   6   8        100.47         41.11       109.72 o
 -12   6   8        871.48        803.22       101.35 o
 -10   6   8       2223.61       2280.91       121.18 o
  -8   6   8       1350.80       1444.83       107.26 o
  -6   6   8        284.34        349.85        74.41 o
  -4   6   8        553.45        617.73        77.34 o
  -2   6   8       3086.63       2983.27       122.39 o
   0   6   8       5026.96       5115.15       126.03 o
   2   6   8       7285.90       7167.36       163.77 o
   4   6   8       7573.82       7478.33       185.27 o
 -13   7   8       1256.04        932.47       130.19 o
 -11   7   8         80.40        238.31       108.60 o
  -9   7   8        206.24        233.08       100.44 o
  -7   7   8       1332.83       1420.15        88.98 o
  -5   7   8       3726.07       3832.06       117.73 o
  -3   7   8       2813.43       2533.48       110.76 o
  -1   7   8       1565.02       1728.19       100.19 o
   1   7   8        979.33       1110.29       106.99 o
   3   7   8         92.03        113.56       116.17 o
 -12   8   8        918.33        852.43       128.83 o
 -10   8   8       2483.21       2648.12       148.85 o
  -8   8   8        908.81        755.41        95.29 o
  -6   8   8         74.25        -55.46        81.45 o
  -4   8   8         71.28         92.45        86.46 o
  -2   8   8       1606.28       1360.35        96.52 o
   0   8   8       4162.38       4406.27       139.36 o
   2   8   8       5644.32       5893.22       192.71 o
 -11   9   8         32.58         54.63       153.28 o
  -9   9   8         70.60         63.21       106.76 o
  -7   9   8        849.33        857.16       102.45 o
  -5   9   8       2809.72       2890.08       131.84 o
  -3   9   8       3162.01       3110.75       152.57 o
  -1   9   8       1225.31       1298.16       108.86 o
   1   9   8        409.50        352.74       118.59 o
  -8  10   8        857.46        670.07       129.33 o
  -6  10   8         38.67         -1.14       120.69 o
  -4  10   8          2.65        -11.51       106.62 o
  -2  10   8        419.55        256.74       109.35 o
 -16   0   9       5260.02       4832.11       228.32 o
 -14   0   9       5397.17       5689.04       294.52 o
 -12   0   9       3055.16       2613.39       195.80 o
 -10   0   9         84.57        228.80       120.97 o
  -8   0   9       2910.19       3509.13       174.68 o
  -6   0   9      12170.05      12864.75       262.57 o
  -4   0   9      20471.47      19430.09       445.13 o
  -2   0   9      37319.72      38959.93       551.17 o
   0   0   9      32040.91      33963.97       418.58 o
   2   0   9      15596.96      16656.00       431.00 o
   4   0   9       9976.03       9992.67       524.03 o
 -15   1   9       2031.55       1751.41       117.39 o
 -13   1   9       8222.14       9078.68       162.50 o
 -11   1   9      16892.05      16192.88       193.39 o
  -9   1   9      22799.01      23176.65       269.66 o
  -7   1   9      30003.75      28803.71       311.63 o
  -5   1   9      14612.83      13905.29       191.26 o
  -3   1   9       3057.76       3278.20       224.36 o
  -1   1   9        191.71        204.86        76.33 o
   1   1   9       1115.30       1074.20       103.90 o
   3   1   9       8001.36       8362.84       194.33 o
   5   1   9      14216.73      14094.75       419.44 o
 -16   2   9       5019.50       4886.02       170.42 o
 -14   2   9       5159.53       5392.65       150.52 o
 -12   2   9       2814.48       2763.76       118.66 o
 -10   2   9         81.91         54.80        75.12 o
  -8   2   9       2320.74       2209.76        97.53 o
  -6   2   9      11858.12      12208.94       156.75 o
  -4   2   9      21587.30      21738.69       220.98 o
  -2   2   9      33174.69      33675.64       313.48 o
   0   2   9      27635.52      27427.15       410.31 o
   2   2   9      15732.58      16468.84       285.71 o
   4   2   9      11264.08      11716.00       272.59 o
 -15   3   9       2047.84       2254.33       206.27 o
 -13   3   9       7123.49       6714.07       183.99 o
 -11   3   9      16517.73      16629.51       236.50 o
  -9   3   9      21469.46      21174.70       226.23 o
  -7   3   9      22162.02      22743.00       233.19 o
  -5   3   9      13273.19      14040.45       170.74 o
  -3   3   9       4965.00       4264.94       101.27 o
  -1   3   9        178.90        144.35        76.01 o
   1   3   9       2459.81       2112.91       158.99 o
   3   3   9       6980.63       6986.76       218.26 o
   5   3   9      10231.39       9882.84       271.37 o
 -14   4   9       4620.21       4472.48       150.74 o
 -12   4   9       2383.01       2428.01       122.70 o
 -10   4   9         92.00        169.84        92.01 o
  -8   4   9       1460.96       1467.91        89.14 o
  -6   4   9      10719.21      10156.53       197.50 o
  -4   4   9      20571.65      20740.66       223.20 o
  -2   4   9      24332.68      24354.97       251.25 o
   0   4   9      23407.68      22545.61       416.46 o
   2   4   9      16074.54      15604.23       307.65 o
   4   4   9       9426.96       9391.44       259.61 o
 -15   5   9       1766.18       1982.92       129.30 o
 -13   5   9       5708.43       5340.94       157.01 o
 -11   5   9      13798.95      13070.81       270.93 o
  -9   5   9      18030.83      18389.42       218.58 o
  -7   5   9      16521.17      16837.71       226.08 o
  -5   5   9      11182.60      11329.53       204.32 o
  -3   5   9       4191.63       3901.76       120.83 o
  -1   5   9        164.24         78.78        88.46 o
   1   5   9       1825.64       1650.70       138.21 o
   3   5   9       5587.70       5873.74       231.16 o
 -14   6   9       3834.71       3535.75       168.92 o
 -12   6   9       1955.25       1959.99       119.87 o
 -10   6   9         54.45        188.85       104.99 o
  -8   6   9       1229.87       1278.49       106.79 o
  -6   6   9       7613.32       7501.97       145.57 o
  -4   6   9      14898.67      14993.67       196.21 o
  -2   6   9      16737.24      16533.94       222.97 o
   0   6   9      21097.96      20839.22       717.63 o
   2   6   9      15590.67      15409.35       267.96 o
 -13   7   9       4391.43       4208.17       184.27 o
 -11   7   9      10713.16      10489.27       207.30 o
  -9   7   9      13242.93      13452.24       221.24 o
  -7   7   9      11310.43      11305.24       197.58 o
  -5   7   9       9188.57       8904.62       161.37 o
  -3   7   9       3297.84       3180.41       140.75 o
  -1   7   9         60.15         46.12       100.76 o
   1   7   9       1038.60        889.06       136.86 o
 -10   8   9         86.21        127.20       124.45 o
  -8   8   9        711.22        579.76       117.86 o
  -6   8   9       4806.69       4404.74       144.39 o
  -4   8   9      10899.87      10876.44       180.69 o
  -2   8   9      12659.69      12755.64       196.33 o
   0   8   9      13934.84      14796.80       237.24 o
  -9   9   9       9066.82       9321.80       402.74 o
  -7   9   9       7351.62       8071.89       179.31 o
  -5   9   9       6301.28       7019.94       207.81 o
  -3   9   9       3317.67       3617.46       163.52 o
 -14   0  10       4706.65       4625.97       252.38 o
 -12   0  10         86.21         43.79       154.33 o
 -10   0  10       1486.47       1600.45       227.27 o
  -8   0  10       4911.42       4815.71       315.59 o
  -6   0  10      10256.48       9565.51       375.65 o
  -4   0  10      11174.83      11942.83       341.50 o
  -2   0  10      11624.73      13065.58       442.77 o
   0   0  10       7356.64       7831.82       633.54 o
   2   0  10       2013.12       1916.06       196.48 o
 -15   1  10       8698.82       9221.74       214.20 o
 -13   1  10      13148.13      12896.46       224.17 o
 -11   1  10      15564.31      15078.48       226.99 o
  -9   1  10      16732.68      16882.31       364.42 o
  -7   1  10       8912.56       8475.84       168.19 o
  -5   1  10       2387.45       2508.98       128.02 o
  -3   1  10        281.71        326.64       144.13 o
  -1   1  10       1215.20       1240.16       110.30 o
   1   1  10       2803.42       3067.44       155.35 o
   3   1  10       4291.04       4689.93       196.77 o
 -14   2  10       3749.61       3807.69       162.23 o
 -12   2  10        138.23        108.60       111.63 o
 -10   2  10       1290.36       1395.30       113.18 o
  -8   2  10       4600.85       4629.59       164.53 o
  -6   2  10       9783.73       9763.85       179.41 o
  -4   2  10      11803.92      11894.51       258.79 o
  -2   2  10      11326.57      11480.90       193.19 o
   0   2  10       5860.47       6272.36       200.24 o
   2   2  10       1674.33       1610.11       202.26 o
 -15   3  10       7426.27       7332.44       205.89 o
 -13   3  10      12838.22      13223.51       204.35 o
 -11   3  10      14682.48      14766.13       279.17 o
  -9   3  10      13898.82      13744.05       188.90 o
  -7   3  10       8296.58       8488.26       170.84 o
  -5   3  10       2104.96       1945.46       120.08 o
  -3   3  10        164.45        189.24       100.18 o
  -1   3  10        863.71        649.65       140.48 o
   1   3  10       2765.82       2968.96       218.43 o
 -14   4  10       2209.04       2108.23       132.32 o
 -12   4  10        208.78        339.42       105.01 o
 -10   4  10        856.46        922.39       102.62 o
  -8   4  10       4169.27       4439.83       132.09 o
  -6   4  10       8824.80       9326.85       159.08 o
  -4   4  10      10959.44      10421.66       192.41 o
  -2   4  10       9768.73       9305.52       228.44 o
   0   4  10       4605.11       5115.94       253.78 o
   2   4  10       1234.54       1229.51       193.30 o
 -13   5  10      10988.05      10673.27       245.60 o
 -11   5  10      12622.50      13583.36       199.73 o
  -9   5  10      10266.44      10610.95       300.51 o
  -7   5  10       6820.10       6987.62       171.09 o
  -5   5  10       1945.53       1871.96       147.87 o
  -3   5  10        115.06         90.21        98.23 o
  -1   5  10        882.49        642.61       120.14 o
   1   5  10       3554.95       3105.15       186.52 o
 -12   6  10        116.58        171.95       161.14 o
 -10   6  10        592.98        574.20       130.82 o
  -8   6  10       3274.70       3959.60       170.98 o
  -6   6  10       7554.61       7089.84       176.27 o
  -4   6  10       8998.83       8820.54       231.27 o
  -2   6  10       6997.38       7088.53       170.55 o
   0   6  10       4041.62       3921.10       254.52 o
 -11   7  10       9532.38      10059.01       293.93 o
  -9   7  10       7495.46       7580.16       197.40 o
  -7   7  10       5220.12       5315.75       177.33 o
  -5   7  10       1593.40       1623.31       131.34 o
  -3   7  10         23.50        132.21       115.44 o
  -6   8  10       5528.38       5712.35       192.26 o
 -12   0  11        275.64        177.76       233.16 o
 -10   0  11       1074.57       1072.74       169.02 o
  -8   0  11       1171.08       1192.22       257.89 o
  -6   0  11         44.39        202.68       157.28 o
  -4   0  11        114.27        -25.62       155.41 o
  -2   0  11        629.04        694.78       207.26 o
   0   0  11       4398.99       4392.41       320.30 o
 -13   1  11       1039.94        844.32       137.58 o
 -11   1  11         11.04       -120.05       120.05 o
  -9   1  11         15.88        -67.60       113.34 o
  -7   1  11        323.61        376.82       115.86 o
  -5   1  11       2125.57       2161.87       139.45 o
  -3   1  11       2719.43       3307.84       167.02 o
  -1   1  11       1259.87       1233.76       228.45 o
 -12   2  11        410.37        385.76       128.11 o
 -10   2  11        866.81        837.63       174.05 o
  -8   2  11        940.34        799.29       119.72 o
  -6   2  11         41.89        109.55       109.90 o
  -4   2  11        123.11        129.25       115.74 o
  -2   2  11        780.08        973.02       144.22 o
   0   2  11       3765.87       3831.88       317.95 o
 -13   3  11        935.25       1441.37       259.07 o
 -11   3  11         98.55         43.37       125.71 o
  -9   3  11         48.58         91.53       119.39 o
  -7   3  11        655.55        551.69       116.76 o
  -5   3  11       1871.40       2000.47       158.34 o
  -3   3  11       2172.50       2217.10       214.63 o
  -1   3  11       1215.51        821.96       235.52 o
 -12   4  11        683.48        624.12       247.29 o
 -10   4  11        622.20        477.31       129.36 o
  -8   4  11        613.32        669.83       152.47 o
  -6   4  11        188.46        197.54       142.51 o
  -4   4  11        114.21        286.04       148.47 o
  -2   4  11       1012.85        993.89       228.45 o
  -9   5  11         58.81         99.14       131.01 o
  -7   5  11        902.42        597.30       129.86 o
  -5   5  11       1586.73       1535.30       167.74 o
  -3   5  11       1575.37       1831.98       244.38 o
  -6   6  11        353.31        150.73       252.00 o
  -8   0  12        434.28        277.72       201.40 o
  -6   0  12       4905.81       4729.69       260.53 o
  -9   1  12       9942.79       9789.73       278.10 o
  -7   1  12       8928.03       8572.57       212.11 o
  -8   2  12        708.53        713.06       190.39 o
                                                
